# Supplementary material for: Whole-Genome Sequencing of Corallococcus sp. Strain EGB Reveals the Genetic Determinants Linking Taxonomy and Predatory Behavior
Source: Genes (Basel). 2021 Sep 15;12(9):1421. doi: 10.3390/genes12091421 (PMC8466578; doi:10.3390/genes12091421)
Supplement: Supplementary file 1 [file genes-12-01421-s001.zip]

Archive with 7 entries (6 files):
- genes-1372765-supplementary/
- genes-1372765-supplementary/Supplemental Table S1.xlsx
- genes-1372765-supplementary/Supplemental Table S2.pdf
- genes-1372765-supplementary/Supplemental Table S3.xlsx
- genes-1372765-supplementary/Supplemental Table S4.xlsx
- genes-1372765-supplementary/Supplemental Table S5.xlsx
- genes-1372765-supplementary/Supplemental Table S6.xlsx
