# Supplementary material for: Whole-Genome Sequencing of Corallococcus sp. Strain EGB Reveals the Genetic Determinants Linking Taxonomy and Predatory Behavior
Source: Genes (Basel). 2021 Sep 15;12(9):1421. doi: 10.3390/genes12091421 (PMC8466578; doi:10.3390/genes12091421)
Supplement: Supplementary file 1 [file genes-12-01421-s001.zip › genes-1372765-supplementary/Supplemental Table S1.xlsx]

## Sheet: Sheet2
Organism	Gene ID	Ortholog cluster	Core, dispensable, or unique proteome
Corallococcus sp. strain EGB	EGBGL007916	Cluster2645	Core proteome
Corallococcus sp. strain EGB	EGBGL007915	Cluster1435	Core proteome
Corallococcus sp. strain EGB	EGBGL007914	Cluster2975	Core proteome
Corallococcus sp. strain EGB	EGBGL007913	Cluster2974	Core proteome
Corallococcus sp. strain EGB	EGBGL007912	Cluster2973	Core proteome
Corallococcus sp. strain EGB	EGBGL007911	Cluster2972	Core proteome
Corallococcus sp. strain EGB	EGBGL007909	Cluster37	Core proteome
Corallococcus sp. strain EGB	EGBGL007907	Cluster1453	Core proteome
Corallococcus sp. strain EGB	EGBGL007906	Cluster3073	Core proteome
Corallococcus sp. strain EGB	EGBGL007905	Cluster160	Core proteome
Corallococcus sp. strain EGB	EGBGL007904	Cluster10	Core proteome
Corallococcus sp. strain EGB	EGBGL007902	Cluster4228	Core proteome
Corallococcus sp. strain EGB	EGBGL007901	Cluster70	Core proteome
Corallococcus sp. strain EGB	EGBGL007900	Cluster2197	Core proteome
Corallococcus sp. strain EGB	EGBGL007899	Cluster442	Core proteome
Corallococcus sp. strain EGB	EGBGL007896	Cluster3072	Core proteome
Corallococcus sp. strain EGB	EGBGL007895	Cluster3071	Core proteome
Corallococcus sp. strain EGB	EGBGL007893	Cluster203	Core proteome
Corallococcus sp. strain EGB	EGBGL007888	Cluster676	Core proteome
Corallococcus sp. strain EGB	EGBGL007887	Cluster699	Core proteome
Corallococcus sp. strain EGB	EGBGL007886	Cluster1378	Core proteome
Corallococcus sp. strain EGB	EGBGL007885	Cluster3070	Core proteome
Corallococcus sp. strain EGB	EGBGL007884	Cluster403	Core proteome
Corallococcus sp. strain EGB	EGBGL007883	Cluster3069	Core proteome
Corallococcus sp. strain EGB	EGBGL007882	Cluster3067	Core proteome
Corallococcus sp. strain EGB	EGBGL007881	Cluster1	Core proteome
Corallococcus sp. strain EGB	EGBGL007880	Cluster3066	Core proteome
Corallococcus sp. strain EGB	EGBGL007878	Cluster18	Core proteome
Corallococcus sp. strain EGB	EGBGL007877	Cluster3605	Core proteome
Corallococcus sp. strain EGB	EGBGL007876	Cluster31	Core proteome
Corallococcus sp. strain EGB	EGBGL007874	Cluster513	Core proteome
Corallococcus sp. strain EGB	EGBGL007873	Cluster2420	Core proteome
Corallococcus sp. strain EGB	EGBGL007872	Cluster3604	Core proteome
Corallococcus sp. strain EGB	EGBGL007871	Cluster1975	Core proteome
Corallococcus sp. strain EGB	EGBGL007870	Cluster1248	Core proteome
Corallococcus sp. strain EGB	EGBGL007868	Cluster1500	Core proteome
Corallococcus sp. strain EGB	EGBGL007865	Cluster1423	Core proteome
Corallococcus sp. strain EGB	EGBGL007864	Cluster435	Core proteome
Corallococcus sp. strain EGB	EGBGL007859	Cluster1499	Core proteome
Corallococcus sp. strain EGB	EGBGL007858	Cluster555	Core proteome
Corallococcus sp. strain EGB	EGBGL007857	Cluster555	Core proteome
Corallococcus sp. strain EGB	EGBGL007856	Cluster3453	Core proteome
Corallococcus sp. strain EGB	EGBGL007855	Cluster4038	Core proteome
Corallococcus sp. strain EGB	EGBGL007853	Cluster1	Core proteome
Corallococcus sp. strain EGB	EGBGL007850	Cluster1965	Core proteome
Corallococcus sp. strain EGB	EGBGL007849	Cluster4128	Core proteome
Corallococcus sp. strain EGB	EGBGL007848	Cluster689	Core proteome
Corallococcus sp. strain EGB	EGBGL007847	Cluster591	Core proteome
Corallococcus sp. strain EGB	EGBGL007846	Cluster2530	Core proteome
Corallococcus sp. strain EGB	EGBGL007845	Cluster3769	Core proteome
Corallococcus sp. strain EGB	EGBGL007839	Cluster1	Core proteome
Corallococcus sp. strain EGB	EGBGL007838	Cluster47	Core proteome
Corallococcus sp. strain EGB	EGBGL007836	Cluster741	Core proteome
Corallococcus sp. strain EGB	EGBGL007835	Cluster6	Core proteome
Corallococcus sp. strain EGB	EGBGL007834	Cluster3768	Core proteome
Corallococcus sp. strain EGB	EGBGL007833	Cluster2010	Core proteome
Corallococcus sp. strain EGB	EGBGL007832	Cluster550	Core proteome
Corallococcus sp. strain EGB	EGBGL007831	Cluster701	Core proteome
Corallococcus sp. strain EGB	EGBGL007830	Cluster558	Core proteome
Corallococcus sp. strain EGB	EGBGL007828	Cluster557	Core proteome
Corallococcus sp. strain EGB	EGBGL007827	Cluster556	Core proteome
Corallococcus sp. strain EGB	EGBGL007825	Cluster485	Core proteome
Corallococcus sp. strain EGB	EGBGL007824	Cluster163	Core proteome
Corallococcus sp. strain EGB	EGBGL007823	Cluster554	Core proteome
Corallococcus sp. strain EGB	EGBGL007821	Cluster61	Core proteome
Corallococcus sp. strain EGB	EGBGL007820	Cluster108	Core proteome
Corallococcus sp. strain EGB	EGBGL007817	Cluster138	Core proteome
Corallococcus sp. strain EGB	EGBGL007816	Cluster3851	Core proteome
Corallococcus sp. strain EGB	EGBGL007813	Cluster3852	Core proteome
Corallococcus sp. strain EGB	EGBGL007812	Cluster3856	Core proteome
Corallococcus sp. strain EGB	EGBGL007811	Cluster3857	Core proteome
Corallococcus sp. strain EGB	EGBGL007810	Cluster3855	Core proteome
Corallococcus sp. strain EGB	EGBGL007809	Cluster3860	Core proteome
Corallococcus sp. strain EGB	EGBGL007808	Cluster3858	Core proteome
Corallococcus sp. strain EGB	EGBGL007807	Cluster3859	Core proteome
Corallococcus sp. strain EGB	EGBGL007806	Cluster508	Core proteome
Corallococcus sp. strain EGB	EGBGL007805	Cluster3784	Core proteome
Corallococcus sp. strain EGB	EGBGL007804	Cluster3783	Core proteome
Corallococcus sp. strain EGB	EGBGL007803	Cluster1943	Core proteome
Corallococcus sp. strain EGB	EGBGL007801	Cluster2896	Core proteome
Corallococcus sp. strain EGB	EGBGL007800	Cluster264	Core proteome
Corallococcus sp. strain EGB	EGBGL007799	Cluster3782	Core proteome
Corallococcus sp. strain EGB	EGBGL007797	Cluster37	Core proteome
Corallococcus sp. strain EGB	EGBGL007796	Cluster3781	Core proteome
Corallococcus sp. strain EGB	EGBGL007795	Cluster45	Core proteome
Corallococcus sp. strain EGB	EGBGL007794	Cluster3488	Core proteome
Corallococcus sp. strain EGB	EGBGL007793	Cluster1123	Core proteome
Corallococcus sp. strain EGB	EGBGL007792	Cluster3780	Core proteome
Corallococcus sp. strain EGB	EGBGL007791	Cluster4194	Core proteome
Corallococcus sp. strain EGB	EGBGL007790	Cluster4195	Core proteome
Corallococcus sp. strain EGB	EGBGL007789	Cluster454	Core proteome
Corallococcus sp. strain EGB	EGBGL007788	Cluster4056	Core proteome
Corallococcus sp. strain EGB	EGBGL007786	Cluster163	Core proteome
Corallococcus sp. strain EGB	EGBGL007785	Cluster4363	Core proteome
Corallococcus sp. strain EGB	EGBGL007784	Cluster4055	Core proteome
Corallococcus sp. strain EGB	EGBGL007783	Cluster506	Core proteome
Corallococcus sp. strain EGB	EGBGL007782	Cluster4240	Core proteome
Corallococcus sp. strain EGB	EGBGL007781	Cluster438	Core proteome
Corallococcus sp. strain EGB	EGBGL007780	Cluster866	Core proteome
Corallococcus sp. strain EGB	EGBGL007779	Cluster4158	Core proteome
Corallococcus sp. strain EGB	EGBGL007778	Cluster3876	Core proteome
Corallococcus sp. strain EGB	EGBGL007777	Cluster1730	Core proteome
Corallococcus sp. strain EGB	EGBGL007776	Cluster3117	Core proteome
Corallococcus sp. strain EGB	EGBGL007775	Cluster2978	Core proteome
Corallococcus sp. strain EGB	EGBGL007774	Cluster3875	Core proteome
Corallococcus sp. strain EGB	EGBGL007773	Cluster2611	Core proteome
Corallococcus sp. strain EGB	EGBGL007772	Cluster110	Core proteome
Corallococcus sp. strain EGB	EGBGL007771	Cluster3874	Core proteome
Corallococcus sp. strain EGB	EGBGL007770	Cluster110	Core proteome
Corallococcus sp. strain EGB	EGBGL007768	Cluster2	Core proteome
Corallococcus sp. strain EGB	EGBGL007767	Cluster16	Core proteome
Corallococcus sp. strain EGB	EGBGL007766	Cluster18	Core proteome
Corallococcus sp. strain EGB	EGBGL007765	Cluster18	Core proteome
Corallococcus sp. strain EGB	EGBGL007764	Cluster1	Core proteome
Corallococcus sp. strain EGB	EGBGL007763	Cluster1	Core proteome
Corallococcus sp. strain EGB	EGBGL007762	Cluster1	Core proteome
Corallococcus sp. strain EGB	EGBGL007761	Cluster17	Core proteome
Corallococcus sp. strain EGB	EGBGL007760	Cluster77	Core proteome
Corallococcus sp. strain EGB	EGBGL007759	Cluster646	Core proteome
Corallococcus sp. strain EGB	EGBGL007758	Cluster3475	Core proteome
Corallococcus sp. strain EGB	EGBGL007755	Cluster355	Core proteome
Corallococcus sp. strain EGB	EGBGL007754	Cluster3477	Core proteome
Corallococcus sp. strain EGB	EGBGL007753	Cluster683	Core proteome
Corallococcus sp. strain EGB	EGBGL007752	Cluster264	Core proteome
Corallococcus sp. strain EGB	EGBGL007750	Cluster3183	Core proteome
Corallococcus sp. strain EGB	EGBGL007749	Cluster47	Core proteome
Corallococcus sp. strain EGB	EGBGL007748	Cluster4082	Core proteome
Corallococcus sp. strain EGB	EGBGL007747	Cluster4081	Core proteome
Corallococcus sp. strain EGB	EGBGL007746	Cluster4080	Core proteome
Corallococcus sp. strain EGB	EGBGL007745	Cluster323	Core proteome
Corallococcus sp. strain EGB	EGBGL007744	Cluster4079	Core proteome
Corallococcus sp. strain EGB	EGBGL007742	Cluster3351	Core proteome
Corallococcus sp. strain EGB	EGBGL007740	Cluster3352	Core proteome
Corallococcus sp. strain EGB	EGBGL007736	Cluster1158	Core proteome
Corallococcus sp. strain EGB	EGBGL007735	Cluster101	Core proteome
Corallococcus sp. strain EGB	EGBGL007734	Cluster770	Core proteome
Corallococcus sp. strain EGB	EGBGL007733	Cluster3353	Core proteome
Corallococcus sp. strain EGB	EGBGL007732	Cluster2717	Core proteome
Corallococcus sp. strain EGB	EGBGL007731	Cluster3354	Core proteome
Corallococcus sp. strain EGB	EGBGL007730	Cluster72	Core proteome
Corallococcus sp. strain EGB	EGBGL007729	Cluster4119	Core proteome
Corallococcus sp. strain EGB	EGBGL007728	Cluster4120	Core proteome
Corallococcus sp. strain EGB	EGBGL007726	Cluster3340	Core proteome
Corallococcus sp. strain EGB	EGBGL007724	Cluster1811	Core proteome
Corallococcus sp. strain EGB	EGBGL007723	Cluster4154	Core proteome
Corallococcus sp. strain EGB	EGBGL007722	Cluster4153	Core proteome
Corallococcus sp. strain EGB	EGBGL007721	Cluster1504	Core proteome
Corallococcus sp. strain EGB	EGBGL007720	Cluster4143	Core proteome
Corallococcus sp. strain EGB	EGBGL007717	Cluster2012	Core proteome
Corallococcus sp. strain EGB	EGBGL007716	Cluster1836	Core proteome
Corallococcus sp. strain EGB	EGBGL007715	Cluster134	Core proteome
Corallococcus sp. strain EGB	EGBGL007714	Cluster97	Core proteome
Corallococcus sp. strain EGB	EGBGL007713	Cluster36	Core proteome
Corallococcus sp. strain EGB	EGBGL007712	Cluster265	Core proteome
Corallococcus sp. strain EGB	EGBGL007711	Cluster8	Core proteome
Corallococcus sp. strain EGB	EGBGL007710	Cluster6	Core proteome
Corallococcus sp. strain EGB	EGBGL007709	Cluster1	Core proteome
Corallococcus sp. strain EGB	EGBGL007707	Cluster4	Core proteome
Corallococcus sp. strain EGB	EGBGL007706	Cluster49	Core proteome
Corallococcus sp. strain EGB	EGBGL007705	Cluster4242	Core proteome
Corallococcus sp. strain EGB	EGBGL007704	Cluster244	Core proteome
Corallococcus sp. strain EGB	EGBGL007703	Cluster3933	Core proteome
Corallococcus sp. strain EGB	EGBGL007701	Cluster3932	Core proteome
Corallococcus sp. strain EGB	EGBGL007700	Cluster113	Core proteome
Corallococcus sp. strain EGB	EGBGL007699	Cluster167	Core proteome
Corallococcus sp. strain EGB	EGBGL007697	Cluster1626	Core proteome
Corallococcus sp. strain EGB	EGBGL007696	Cluster2895	Core proteome
Corallococcus sp. strain EGB	EGBGL007692	Cluster184	Core proteome
Corallococcus sp. strain EGB	EGBGL007689	Cluster1	Core proteome
Corallococcus sp. strain EGB	EGBGL007688	Cluster870	Core proteome
Corallococcus sp. strain EGB	EGBGL007687	Cluster5	Core proteome
Corallococcus sp. strain EGB	EGBGL007686	Cluster696	Core proteome
Corallococcus sp. strain EGB	EGBGL007685	Cluster696	Core proteome
Corallococcus sp. strain EGB	EGBGL007682	Cluster9	Core proteome
Corallococcus sp. strain EGB	EGBGL007678	Cluster2897	Core proteome
Corallococcus sp. strain EGB	EGBGL007677	Cluster2898	Core proteome
Corallococcus sp. strain EGB	EGBGL007676	Cluster2899	Core proteome
Corallococcus sp. strain EGB	EGBGL007675	Cluster1173	Core proteome
Corallococcus sp. strain EGB	EGBGL007674	Cluster2900	Core proteome
Corallococcus sp. strain EGB	EGBGL007673	Cluster2701	Core proteome
Corallococcus sp. strain EGB	EGBGL007672	Cluster2905	Core proteome
Corallococcus sp. strain EGB	EGBGL007671	Cluster2902	Core proteome
Corallococcus sp. strain EGB	EGBGL007670	Cluster272	Core proteome
Corallococcus sp. strain EGB	EGBGL007669	Cluster7	Core proteome
Corallococcus sp. strain EGB	EGBGL007668	Cluster1	Core proteome
Corallococcus sp. strain EGB	EGBGL007667	Cluster2903	Core proteome
Corallococcus sp. strain EGB	EGBGL007666	Cluster742	Core proteome
Corallococcus sp. strain EGB	EGBGL007665	Cluster1580	Core proteome
Corallococcus sp. strain EGB	EGBGL007664	Cluster963	Core proteome
Corallococcus sp. strain EGB	EGBGL007663	Cluster1624	Core proteome
Corallococcus sp. strain EGB	EGBGL007662	Cluster2904	Core proteome
Corallococcus sp. strain EGB	EGBGL007661	Cluster1924	Core proteome
Corallococcus sp. strain EGB	EGBGL007660	Cluster3870	Core proteome
Corallococcus sp. strain EGB	EGBGL007659	Cluster4068	Core proteome
Corallococcus sp. strain EGB	EGBGL007658	Cluster39	Core proteome
Corallococcus sp. strain EGB	EGBGL007657	Cluster6	Core proteome
Corallococcus sp. strain EGB	EGBGL007656	Cluster81	Core proteome
Corallococcus sp. strain EGB	EGBGL007655	Cluster782	Core proteome
Corallococcus sp. strain EGB	EGBGL007654	Cluster1536	Core proteome
Corallococcus sp. strain EGB	EGBGL007653	Cluster360	Core proteome
Corallococcus sp. strain EGB	EGBGL007652	Cluster3	Core proteome
Corallococcus sp. strain EGB	EGBGL007651	Cluster1545	Core proteome
Corallococcus sp. strain EGB	EGBGL007649	Cluster3956	Core proteome
Corallococcus sp. strain EGB	EGBGL007646	Cluster3	Core proteome
Corallococcus sp. strain EGB	EGBGL007645	Cluster1	Core proteome
Corallococcus sp. strain EGB	EGBGL007644	Cluster1	Core proteome
Corallococcus sp. strain EGB	EGBGL007643	Cluster822	Core proteome
Corallococcus sp. strain EGB	EGBGL007642	Cluster4	Core proteome
Corallococcus sp. strain EGB	EGBGL007641	Cluster66	Core proteome
Corallococcus sp. strain EGB	EGBGL007640	Cluster1938	Core proteome
Corallococcus sp. strain EGB	EGBGL007638	Cluster18	Core proteome
Corallococcus sp. strain EGB	EGBGL007637	Cluster1	Core proteome
Corallococcus sp. strain EGB	EGBGL007636	Cluster1	Core proteome
Corallococcus sp. strain EGB	EGBGL007635	Cluster3967	Core proteome
Corallococcus sp. strain EGB	EGBGL007634	Cluster3318	Core proteome
Corallococcus sp. strain EGB	EGBGL007632	Cluster100	Core proteome
Corallococcus sp. strain EGB	EGBGL007631	Cluster1404	Core proteome
Corallococcus sp. strain EGB	EGBGL007630	Cluster879	Core proteome
Corallococcus sp. strain EGB	EGBGL007629	Cluster133	Core proteome
Corallococcus sp. strain EGB	EGBGL007627	Cluster1403	Core proteome
Corallococcus sp. strain EGB	EGBGL007626	Cluster2844	Core proteome
Corallococcus sp. strain EGB	EGBGL007623	Cluster43	Core proteome
Corallococcus sp. strain EGB	EGBGL007622	Cluster33	Core proteome
Corallococcus sp. strain EGB	EGBGL007621	Cluster2845	Core proteome
Corallococcus sp. strain EGB	EGBGL007620	Cluster2859	Core proteome
Corallococcus sp. strain EGB	EGBGL007619	Cluster2846	Core proteome
Corallococcus sp. strain EGB	EGBGL007618	Cluster2847	Core proteome
Corallococcus sp. strain EGB	EGBGL007617	Cluster4	Core proteome
Corallococcus sp. strain EGB	EGBGL007616	Cluster2850	Core proteome
Corallococcus sp. strain EGB	EGBGL007615	Cluster303	Core proteome
Corallococcus sp. strain EGB	EGBGL007614	Cluster303	Core proteome
Corallococcus sp. strain EGB	EGBGL007613	Cluster4315	Core proteome
Corallococcus sp. strain EGB	EGBGL007612	Cluster47	Core proteome
Corallococcus sp. strain EGB	EGBGL007611	Cluster1	Core proteome
Corallococcus sp. strain EGB	EGBGL007610	Cluster1	Core proteome
Corallococcus sp. strain EGB	EGBGL007608	Cluster2853	Core proteome
Corallococcus sp. strain EGB	EGBGL007607	Cluster1055	Core proteome
Corallococcus sp. strain EGB	EGBGL007606	Cluster2855	Core proteome
Corallococcus sp. strain EGB	EGBGL007605	Cluster2857	Core proteome
Corallococcus sp. strain EGB	EGBGL007604	Cluster304	Core proteome
Corallococcus sp. strain EGB	EGBGL007603	Cluster2858	Core proteome
Corallococcus sp. strain EGB	EGBGL007601	Cluster2	Core proteome
Corallococcus sp. strain EGB	EGBGL007599	Cluster3617	Core proteome
Corallococcus sp. strain EGB	EGBGL007598	Cluster3883	Core proteome
Corallococcus sp. strain EGB	EGBGL007597	Cluster3423	Core proteome
Corallococcus sp. strain EGB	EGBGL007594	Cluster54	Core proteome
Corallococcus sp. strain EGB	EGBGL007592	Cluster262	Core proteome
Corallococcus sp. strain EGB	EGBGL007591	Cluster4127	Core proteome
Corallococcus sp. strain EGB	EGBGL007590	Cluster3609	Core proteome
Corallococcus sp. strain EGB	EGBGL007589	Cluster308	Core proteome
Corallococcus sp. strain EGB	EGBGL007588	Cluster308	Core proteome
Corallococcus sp. strain EGB	EGBGL007587	Cluster647	Core proteome
Corallococcus sp. strain EGB	EGBGL007586	Cluster2453	Core proteome
Corallococcus sp. strain EGB	EGBGL007585	Cluster3483	Core proteome
Corallococcus sp. strain EGB	EGBGL007582	Cluster1761	Core proteome
Corallococcus sp. strain EGB	EGBGL007581	Cluster2913	Core proteome
Corallococcus sp. strain EGB	EGBGL007580	Cluster3484	Core proteome
Corallococcus sp. strain EGB	EGBGL007577	Cluster40	Core proteome
Corallococcus sp. strain EGB	EGBGL007576	Cluster1126	Core proteome
Corallococcus sp. strain EGB	EGBGL007575	Cluster3486	Core proteome
Corallococcus sp. strain EGB	EGBGL007574	Cluster662	Core proteome
Corallococcus sp. strain EGB	EGBGL007573	Cluster4263	Core proteome
Corallococcus sp. strain EGB	EGBGL007572	Cluster113	Core proteome
Corallococcus sp. strain EGB	EGBGL007571	Cluster4182	Core proteome
Corallococcus sp. strain EGB	EGBGL007570	Cluster1	Core proteome
Corallococcus sp. strain EGB	EGBGL007569	Cluster10	Core proteome
Corallococcus sp. strain EGB	EGBGL007568	Cluster2350	Core proteome
Corallococcus sp. strain EGB	EGBGL007567	Cluster2349	Core proteome
Corallococcus sp. strain EGB	EGBGL007566	Cluster2348	Core proteome
Corallococcus sp. strain EGB	EGBGL007565	Cluster4300	Core proteome
Corallococcus sp. strain EGB	EGBGL007563	Cluster2353	Core proteome
Corallococcus sp. strain EGB	EGBGL007559	Cluster797	Core proteome
Corallococcus sp. strain EGB	EGBGL007557	Cluster1630	Core proteome
Corallococcus sp. strain EGB	EGBGL007556	Cluster7	Core proteome
Corallococcus sp. strain EGB	EGBGL007555	Cluster2347	Core proteome
Corallococcus sp. strain EGB	EGBGL007554	Cluster376	Core proteome
Corallococcus sp. strain EGB	EGBGL007553	Cluster39	Core proteome
Corallococcus sp. strain EGB	EGBGL007552	Cluster183	Core proteome
Corallococcus sp. strain EGB	EGBGL007551	Cluster183	Core proteome
Corallococcus sp. strain EGB	EGBGL007549	Cluster620	Core proteome
Corallococcus sp. strain EGB	EGBGL007548	Cluster494	Core proteome
Corallococcus sp. strain EGB	EGBGL007547	Cluster1078	Core proteome
Corallococcus sp. strain EGB	EGBGL007546	Cluster1	Core proteome
Corallococcus sp. strain EGB	EGBGL007545	Cluster1	Core proteome
Corallococcus sp. strain EGB	EGBGL007544	Cluster337	Core proteome
Corallococcus sp. strain EGB	EGBGL007543	Cluster2351	Core proteome
Corallococcus sp. strain EGB	EGBGL007542	Cluster2346	Core proteome
Corallococcus sp. strain EGB	EGBGL007541	Cluster1103	Core proteome
Corallococcus sp. strain EGB	EGBGL007540	Cluster2293	Core proteome
Corallococcus sp. strain EGB	EGBGL007538	Cluster1595	Core proteome
Corallococcus sp. strain EGB	EGBGL007537	Cluster2341	Core proteome
Corallococcus sp. strain EGB	EGBGL007536	Cluster2340	Core proteome
Corallococcus sp. strain EGB	EGBGL007535	Cluster2339	Core proteome
Corallococcus sp. strain EGB	EGBGL007533	Cluster1101	Core proteome
Corallococcus sp. strain EGB	EGBGL007530	Cluster2488	Core proteome
Corallococcus sp. strain EGB	EGBGL007528	Cluster10	Core proteome
Corallococcus sp. strain EGB	EGBGL007527	Cluster4339	Core proteome
Corallococcus sp. strain EGB	EGBGL007525	Cluster3516	Core proteome
Corallococcus sp. strain EGB	EGBGL007524	Cluster2877	Core proteome
Corallococcus sp. strain EGB	EGBGL007523	Cluster3515	Core proteome
Corallococcus sp. strain EGB	EGBGL007517	Cluster1	Core proteome
Corallococcus sp. strain EGB	EGBGL007516	Cluster1234	Core proteome
Corallococcus sp. strain EGB	EGBGL007515	Cluster1	Core proteome
Corallococcus sp. strain EGB	EGBGL007513	Cluster3698	Core proteome
Corallococcus sp. strain EGB	EGBGL007512	Cluster1	Core proteome
Corallococcus sp. strain EGB	EGBGL007511	Cluster1	Core proteome
Corallococcus sp. strain EGB	EGBGL007510	Cluster214	Core proteome
Corallococcus sp. strain EGB	EGBGL007509	Cluster46	Core proteome
Corallococcus sp. strain EGB	EGBGL007507	Cluster4	Core proteome
Corallococcus sp. strain EGB	EGBGL007506	Cluster1019	Core proteome
Corallococcus sp. strain EGB	EGBGL007504	Cluster1317	Core proteome
Corallococcus sp. strain EGB	EGBGL007503	Cluster249	Core proteome
Corallococcus sp. strain EGB	EGBGL007502	Cluster2369	Core proteome
Corallococcus sp. strain EGB	EGBGL007501	Cluster2370	Core proteome
Corallococcus sp. strain EGB	EGBGL007500	Cluster1	Core proteome
Corallococcus sp. strain EGB	EGBGL007499	Cluster1105	Core proteome
Corallococcus sp. strain EGB	EGBGL007496	Cluster47	Core proteome
Corallococcus sp. strain EGB	EGBGL007495	Cluster2371	Core proteome
Corallococcus sp. strain EGB	EGBGL007494	Cluster2372	Core proteome
Corallococcus sp. strain EGB	EGBGL007493	Cluster1104	Core proteome
Corallococcus sp. strain EGB	EGBGL007492	Cluster1	Core proteome
Corallococcus sp. strain EGB	EGBGL007490	Cluster2375	Core proteome
Corallococcus sp. strain EGB	EGBGL007487	Cluster2376	Core proteome
Corallococcus sp. strain EGB	EGBGL007486	Cluster373	Core proteome
Corallococcus sp. strain EGB	EGBGL007485	Cluster5	Core proteome
Corallococcus sp. strain EGB	EGBGL007484	Cluster439	Core proteome
Corallococcus sp. strain EGB	EGBGL007479	Cluster4215	Core proteome
Corallococcus sp. strain EGB	EGBGL007478	Cluster159	Core proteome
Corallococcus sp. strain EGB	EGBGL007476	Cluster2380	Core proteome
Corallococcus sp. strain EGB	EGBGL007475	Cluster364	Core proteome
Corallococcus sp. strain EGB	EGBGL007474	Cluster2381	Core proteome
Corallococcus sp. strain EGB	EGBGL007473	Cluster379	Core proteome
Corallococcus sp. strain EGB	EGBGL007472	Cluster379	Core proteome
Corallococcus sp. strain EGB	EGBGL007471	Cluster2382	Core proteome
Corallococcus sp. strain EGB	EGBGL007469	Cluster2383	Core proteome
Corallococcus sp. strain EGB	EGBGL007468	Cluster4301	Core proteome
Corallococcus sp. strain EGB	EGBGL007467	Cluster6	Core proteome
Corallococcus sp. strain EGB	EGBGL007466	Cluster4302	Core proteome
Corallococcus sp. strain EGB	EGBGL007465	Cluster2385	Core proteome
Corallococcus sp. strain EGB	EGBGL007464	Cluster6	Core proteome
Corallococcus sp. strain EGB	EGBGL007463	Cluster2386	Core proteome
Corallococcus sp. strain EGB	EGBGL007462	Cluster2387	Core proteome
Corallococcus sp. strain EGB	EGBGL007461	Cluster4286	Core proteome
Corallococcus sp. strain EGB	EGBGL007458	Cluster199	Core proteome
Corallococcus sp. strain EGB	EGBGL007457	Cluster2	Core proteome
Corallococcus sp. strain EGB	EGBGL007456	Cluster7	Core proteome
Corallococcus sp. strain EGB	EGBGL007455	Cluster285	Core proteome
Corallococcus sp. strain EGB	EGBGL007454	Cluster4136	Core proteome
Corallococcus sp. strain EGB	EGBGL007453	Cluster4135	Core proteome
Corallococcus sp. strain EGB	EGBGL007450	Cluster3468	Core proteome
Corallococcus sp. strain EGB	EGBGL007449	Cluster1465	Core proteome
Corallococcus sp. strain EGB	EGBGL007448	Cluster3469	Core proteome
Corallococcus sp. strain EGB	EGBGL007446	Cluster3470	Core proteome
Corallococcus sp. strain EGB	EGBGL007445	Cluster4338	Core proteome
Corallococcus sp. strain EGB	EGBGL007444	Cluster566	Core proteome
Corallococcus sp. strain EGB	EGBGL007443	Cluster470	Core proteome
Corallococcus sp. strain EGB	EGBGL007441	Cluster3473	Core proteome
Corallococcus sp. strain EGB	EGBGL007439	Cluster65	Core proteome
Corallococcus sp. strain EGB	EGBGL007438	Cluster3474	Core proteome
Corallococcus sp. strain EGB	EGBGL007437	Cluster259	Core proteome
Corallococcus sp. strain EGB	EGBGL007436	Cluster18	Core proteome
Corallococcus sp. strain EGB	EGBGL007435	Cluster1721	Core proteome
Corallococcus sp. strain EGB	EGBGL007433	Cluster76	Core proteome
Corallococcus sp. strain EGB	EGBGL007432	Cluster1	Core proteome
Corallococcus sp. strain EGB	EGBGL007431	Cluster94	Core proteome
Corallococcus sp. strain EGB	EGBGL007429	Cluster30	Core proteome
Corallococcus sp. strain EGB	EGBGL007428	Cluster2981	Core proteome
Corallococcus sp. strain EGB	EGBGL007427	Cluster42	Core proteome
Corallococcus sp. strain EGB	EGBGL007423	Cluster279	Core proteome
Corallococcus sp. strain EGB	EGBGL007421	Cluster6	Core proteome
Corallococcus sp. strain EGB	EGBGL007417	Cluster5	Core proteome
Corallococcus sp. strain EGB	EGBGL007416	Cluster7	Core proteome
Corallococcus sp. strain EGB	EGBGL007415	Cluster3482	Core proteome
Corallococcus sp. strain EGB	EGBGL007414	Cluster3481	Core proteome
Corallococcus sp. strain EGB	EGBGL007413	Cluster3480	Core proteome
Corallococcus sp. strain EGB	EGBGL007412	Cluster1063	Core proteome
Corallococcus sp. strain EGB	EGBGL007410	Cluster328	Core proteome
Corallococcus sp. strain EGB	EGBGL007409	Cluster3479	Core proteome
Corallococcus sp. strain EGB	EGBGL007408	Cluster1	Core proteome
Corallococcus sp. strain EGB	EGBGL007407	Cluster1449	Core proteome
Corallococcus sp. strain EGB	EGBGL007406	Cluster1	Core proteome
Corallococcus sp. strain EGB	EGBGL007405	Cluster4233	Core proteome
Corallococcus sp. strain EGB	EGBGL007402	Cluster1	Core proteome
Corallococcus sp. strain EGB	EGBGL007401	Cluster1	Core proteome
Corallococcus sp. strain EGB	EGBGL007400	Cluster1	Core proteome
Corallococcus sp. strain EGB	EGBGL007398	Cluster1	Core proteome
Corallococcus sp. strain EGB	EGBGL007397	Cluster1	Core proteome
Corallococcus sp. strain EGB	EGBGL007396	Cluster22	Core proteome
Corallococcus sp. strain EGB	EGBGL007395	Cluster1690	Core proteome
Corallococcus sp. strain EGB	EGBGL007394	Cluster9	Core proteome
Corallococcus sp. strain EGB	EGBGL007393	Cluster2411	Core proteome
Corallococcus sp. strain EGB	EGBGL007392	Cluster107	Core proteome
Corallococcus sp. strain EGB	EGBGL007391	Cluster28	Core proteome
Corallococcus sp. strain EGB	EGBGL007390	Cluster1	Core proteome
Corallococcus sp. strain EGB	EGBGL007389	Cluster5	Core proteome
Corallococcus sp. strain EGB	EGBGL007388	Cluster7	Core proteome
Corallococcus sp. strain EGB	EGBGL007386	Cluster5	Core proteome
Corallococcus sp. strain EGB	EGBGL007385	Cluster2437	Core proteome
Corallococcus sp. strain EGB	EGBGL007384	Cluster3613	Core proteome
Corallococcus sp. strain EGB	EGBGL007383	Cluster6	Core proteome
Corallococcus sp. strain EGB	EGBGL007382	Cluster8	Core proteome
Corallococcus sp. strain EGB	EGBGL007381	Cluster1	Core proteome
Corallococcus sp. strain EGB	EGBGL007380	Cluster28	Core proteome
Corallococcus sp. strain EGB	EGBGL007379	Cluster22	Core proteome
Corallococcus sp. strain EGB	EGBGL007378	Cluster9	Core proteome
Corallococcus sp. strain EGB	EGBGL007377	Cluster1181	Core proteome
Corallococcus sp. strain EGB	EGBGL007376	Cluster1696	Core proteome
Corallococcus sp. strain EGB	EGBGL007375	Cluster1881	Core proteome
Corallococcus sp. strain EGB	EGBGL007374	Cluster395	Core proteome
Corallococcus sp. strain EGB	EGBGL007370	Cluster2970	Core proteome
Corallococcus sp. strain EGB	EGBGL007369	Cluster9	Core proteome
Corallococcus sp. strain EGB	EGBGL007367	Cluster2969	Core proteome
Corallococcus sp. strain EGB	EGBGL007365	Cluster2968	Core proteome
Corallococcus sp. strain EGB	EGBGL007364	Cluster4	Core proteome
Corallococcus sp. strain EGB	EGBGL007363	Cluster2967	Core proteome
Corallococcus sp. strain EGB	EGBGL007361	Cluster2966	Core proteome
Corallococcus sp. strain EGB	EGBGL007360	Cluster3499	Core proteome
Corallococcus sp. strain EGB	EGBGL007359	Cluster2965	Core proteome
Corallococcus sp. strain EGB	EGBGL007357	Cluster2429	Core proteome
Corallococcus sp. strain EGB	EGBGL007356	Cluster2964	Core proteome
Corallococcus sp. strain EGB	EGBGL007355	Cluster2963	Core proteome
Corallococcus sp. strain EGB	EGBGL007354	Cluster2962	Core proteome
Corallococcus sp. strain EGB	EGBGL007353	Cluster2295	Core proteome
Corallococcus sp. strain EGB	EGBGL007352	Cluster741	Core proteome
Corallococcus sp. strain EGB	EGBGL007351	Cluster2961	Core proteome
Corallococcus sp. strain EGB	EGBGL007350	Cluster641	Core proteome
Corallococcus sp. strain EGB	EGBGL007348	Cluster2960	Core proteome
Corallococcus sp. strain EGB	EGBGL007347	Cluster6	Core proteome
Corallococcus sp. strain EGB	EGBGL007346	Cluster2959	Core proteome
Corallococcus sp. strain EGB	EGBGL007345	Cluster3422	Core proteome
Corallococcus sp. strain EGB	EGBGL007344	Cluster1100	Core proteome
Corallococcus sp. strain EGB	EGBGL007343	Cluster1554	Core proteome
Corallococcus sp. strain EGB	EGBGL007342	Cluster3330	Core proteome
Corallococcus sp. strain EGB	EGBGL007339	Cluster142	Core proteome
Corallococcus sp. strain EGB	EGBGL007338	Cluster3363	Core proteome
Corallococcus sp. strain EGB	EGBGL007337	Cluster3424	Core proteome
Corallococcus sp. strain EGB	EGBGL007336	Cluster278	Core proteome
Corallococcus sp. strain EGB	EGBGL007335	Cluster2901	Core proteome
Corallococcus sp. strain EGB	EGBGL007334	Cluster3425	Core proteome
Corallococcus sp. strain EGB	EGBGL007333	Cluster3426	Core proteome
Corallococcus sp. strain EGB	EGBGL007332	Cluster769	Core proteome
Corallococcus sp. strain EGB	EGBGL007331	Cluster2	Core proteome
Corallococcus sp. strain EGB	EGBGL007330	Cluster3332	Core proteome
Corallococcus sp. strain EGB	EGBGL007329	Cluster26	Core proteome
Corallococcus sp. strain EGB	EGBGL007326	Cluster3329	Core proteome
Corallococcus sp. strain EGB	EGBGL007325	Cluster3326	Core proteome
Corallococcus sp. strain EGB	EGBGL007324	Cluster3325	Core proteome
Corallococcus sp. strain EGB	EGBGL007323	Cluster952	Core proteome
Corallococcus sp. strain EGB	EGBGL007322	Cluster2893	Core proteome
Corallococcus sp. strain EGB	EGBGL007320	Cluster3324	Core proteome
Corallococcus sp. strain EGB	EGBGL007319	Cluster3328	Core proteome
Corallococcus sp. strain EGB	EGBGL007318	Cluster3323	Core proteome
Corallococcus sp. strain EGB	EGBGL007316	Cluster412	Core proteome
Corallococcus sp. strain EGB	EGBGL007315	Cluster1957	Core proteome
Corallococcus sp. strain EGB	EGBGL007313	Cluster6	Core proteome
Corallococcus sp. strain EGB	EGBGL007312	Cluster3301	Core proteome
Corallococcus sp. strain EGB	EGBGL007311	Cluster3302	Core proteome
Corallococcus sp. strain EGB	EGBGL007307	Cluster3304	Core proteome
Corallococcus sp. strain EGB	EGBGL007306	Cluster405	Core proteome
Corallococcus sp. strain EGB	EGBGL007305	Cluster156	Core proteome
Corallococcus sp. strain EGB	EGBGL007304	Cluster4332	Core proteome
Corallococcus sp. strain EGB	EGBGL007303	Cluster7	Core proteome
Corallococcus sp. strain EGB	EGBGL007301	Cluster2681	Core proteome
Corallococcus sp. strain EGB	EGBGL007300	Cluster2871	Core proteome
Corallococcus sp. strain EGB	EGBGL007299	Cluster3306	Core proteome
Corallococcus sp. strain EGB	EGBGL007298	Cluster3307	Core proteome
Corallococcus sp. strain EGB	EGBGL007297	Cluster1519	Core proteome
Corallococcus sp. strain EGB	EGBGL007296	Cluster73	Core proteome
Corallococcus sp. strain EGB	EGBGL007295	Cluster3308	Core proteome
Corallococcus sp. strain EGB	EGBGL007294	Cluster3309	Core proteome
Corallococcus sp. strain EGB	EGBGL007293	Cluster7	Core proteome
Corallococcus sp. strain EGB	EGBGL007292	Cluster2634	Core proteome
Corallococcus sp. strain EGB	EGBGL007291	Cluster2635	Core proteome
Corallococcus sp. strain EGB	EGBGL007290	Cluster1137	Core proteome
Corallococcus sp. strain EGB	EGBGL007289	Cluster174	Core proteome
Corallococcus sp. strain EGB	EGBGL007288	Cluster104	Core proteome
Corallococcus sp. strain EGB	EGBGL007287	Cluster287	Core proteome
Corallococcus sp. strain EGB	EGBGL007286	Cluster1920	Core proteome
Corallococcus sp. strain EGB	EGBGL007285	Cluster392	Core proteome
Corallococcus sp. strain EGB	EGBGL007284	Cluster1922	Core proteome
Corallococcus sp. strain EGB	EGBGL007282	Cluster37	Core proteome
Corallococcus sp. strain EGB	EGBGL007281	Cluster2148	Core proteome
Corallococcus sp. strain EGB	EGBGL007280	Cluster2636	Core proteome
Corallococcus sp. strain EGB	EGBGL007279	Cluster2638	Core proteome
Corallococcus sp. strain EGB	EGBGL007278	Cluster2637	Core proteome
Corallococcus sp. strain EGB	EGBGL007274	Cluster2173	Core proteome
Corallococcus sp. strain EGB	EGBGL007273	Cluster2640	Core proteome
Corallococcus sp. strain EGB	EGBGL007272	Cluster2641	Core proteome
Corallococcus sp. strain EGB	EGBGL007271	Cluster2642	Core proteome
Corallococcus sp. strain EGB	EGBGL007270	Cluster2643	Core proteome
Corallococcus sp. strain EGB	EGBGL007269	Cluster541	Core proteome
Corallococcus sp. strain EGB	EGBGL007268	Cluster4	Core proteome
Corallococcus sp. strain EGB	EGBGL007267	Cluster2644	Core proteome
Corallococcus sp. strain EGB	EGBGL007266	Cluster2646	Core proteome
Corallococcus sp. strain EGB	EGBGL007264	Cluster4220	Core proteome
Corallococcus sp. strain EGB	EGBGL007263	Cluster2647	Core proteome
Corallococcus sp. strain EGB	EGBGL007261	Cluster132	Core proteome
Corallococcus sp. strain EGB	EGBGL007259	Cluster784	Core proteome
Corallococcus sp. strain EGB	EGBGL007258	Cluster201	Core proteome
Corallococcus sp. strain EGB	EGBGL007257	Cluster220	Core proteome
Corallococcus sp. strain EGB	EGBGL007255	Cluster4277	Core proteome
Corallococcus sp. strain EGB	EGBGL007248	Cluster400	Core proteome
Corallococcus sp. strain EGB	EGBGL007247	Cluster1484	Core proteome
Corallococcus sp. strain EGB	EGBGL007246	Cluster3616	Core proteome
Corallococcus sp. strain EGB	EGBGL007244	Cluster3618	Core proteome
Corallococcus sp. strain EGB	EGBGL007243	Cluster1251	Core proteome
Corallococcus sp. strain EGB	EGBGL007242	Cluster1395	Core proteome
Corallococcus sp. strain EGB	EGBGL007241	Cluster1029	Core proteome
Corallococcus sp. strain EGB	EGBGL007240	Cluster586	Core proteome
Corallococcus sp. strain EGB	EGBGL007239	Cluster3761	Core proteome
Corallococcus sp. strain EGB	EGBGL007238	Cluster3760	Core proteome
Corallococcus sp. strain EGB	EGBGL007237	Cluster3759	Core proteome
Corallococcus sp. strain EGB	EGBGL007236	Cluster2797	Core proteome
Corallococcus sp. strain EGB	EGBGL007235	Cluster3036	Core proteome
Corallococcus sp. strain EGB	EGBGL007233	Cluster382	Core proteome
Corallococcus sp. strain EGB	EGBGL007232	Cluster382	Core proteome
Corallococcus sp. strain EGB	EGBGL007231	Cluster1969	Core proteome
Corallococcus sp. strain EGB	EGBGL007229	Cluster2114	Core proteome
Corallococcus sp. strain EGB	EGBGL007228	Cluster3619	Core proteome
Corallococcus sp. strain EGB	EGBGL007226	Cluster3620	Core proteome
Corallococcus sp. strain EGB	EGBGL007225	Cluster805	Core proteome
Corallococcus sp. strain EGB	EGBGL007224	Cluster476	Core proteome
Corallococcus sp. strain EGB	EGBGL007223	Cluster475	Core proteome
Corallococcus sp. strain EGB	EGBGL007220	Cluster3621	Core proteome
Corallococcus sp. strain EGB	EGBGL007219	Cluster2162	Core proteome
Corallococcus sp. strain EGB	EGBGL007218	Cluster4	Core proteome
Corallococcus sp. strain EGB	EGBGL007217	Cluster1	Core proteome
Corallococcus sp. strain EGB	EGBGL007216	Cluster3623	Core proteome
Corallococcus sp. strain EGB	EGBGL007215	Cluster3625	Core proteome
Corallococcus sp. strain EGB	EGBGL007214	Cluster3622	Core proteome
Corallococcus sp. strain EGB	EGBGL007213	Cluster3624	Core proteome
Corallococcus sp. strain EGB	EGBGL007210	Cluster29	Core proteome
Corallococcus sp. strain EGB	EGBGL007208	Cluster4185	Core proteome
Corallococcus sp. strain EGB	EGBGL007207	Cluster3741	Core proteome
Corallococcus sp. strain EGB	EGBGL007206	Cluster1930	Core proteome
Corallococcus sp. strain EGB	EGBGL007205	Cluster82	Core proteome
Corallococcus sp. strain EGB	EGBGL007204	Cluster3749	Core proteome
Corallococcus sp. strain EGB	EGBGL007202	Cluster3287	Core proteome
Corallococcus sp. strain EGB	EGBGL007200	Cluster3748	Core proteome
Corallococcus sp. strain EGB	EGBGL007199	Cluster3747	Core proteome
Corallococcus sp. strain EGB	EGBGL007198	Cluster615	Core proteome
Corallococcus sp. strain EGB	EGBGL007197	Cluster943	Core proteome
Corallococcus sp. strain EGB	EGBGL007196	Cluster278	Core proteome
Corallococcus sp. strain EGB	EGBGL007194	Cluster4	Core proteome
Corallococcus sp. strain EGB	EGBGL007193	Cluster3448	Core proteome
Corallococcus sp. strain EGB	EGBGL007192	Cluster117	Core proteome
Corallococcus sp. strain EGB	EGBGL007191	Cluster256	Core proteome
Corallococcus sp. strain EGB	EGBGL007190	Cluster4337	Core proteome
Corallococcus sp. strain EGB	EGBGL007189	Cluster3449	Core proteome
Corallococcus sp. strain EGB	EGBGL007188	Cluster344	Core proteome
Corallococcus sp. strain EGB	EGBGL007187	Cluster3450	Core proteome
Corallococcus sp. strain EGB	EGBGL007186	Cluster6	Core proteome
Corallococcus sp. strain EGB	EGBGL007184	Cluster4232	Core proteome
Corallococcus sp. strain EGB	EGBGL007183	Cluster3452	Core proteome
Corallococcus sp. strain EGB	EGBGL007182	Cluster771	Core proteome
Corallococcus sp. strain EGB	EGBGL007178	Cluster3454	Core proteome
Corallococcus sp. strain EGB	EGBGL007177	Cluster1	Core proteome
Corallococcus sp. strain EGB	EGBGL007176	Cluster1	Core proteome
Corallococcus sp. strain EGB	EGBGL007174	Cluster33	Core proteome
Corallococcus sp. strain EGB	EGBGL007173	Cluster43	Core proteome
Corallococcus sp. strain EGB	EGBGL007171	Cluster1090	Core proteome
Corallococcus sp. strain EGB	EGBGL007170	Cluster3333	Core proteome
Corallococcus sp. strain EGB	EGBGL007169	Cluster3232	Core proteome
Corallococcus sp. strain EGB	EGBGL007168	Cluster3339	Core proteome
Corallococcus sp. strain EGB	EGBGL007167	Cluster3024	Core proteome
Corallococcus sp. strain EGB	EGBGL007166	Cluster3334	Core proteome
Corallococcus sp. strain EGB	EGBGL007165	Cluster1483	Core proteome
Corallococcus sp. strain EGB	EGBGL007164	Cluster3335	Core proteome
Corallococcus sp. strain EGB	EGBGL007163	Cluster3336	Core proteome
Corallococcus sp. strain EGB	EGBGL007162	Cluster290	Core proteome
Corallococcus sp. strain EGB	EGBGL007161	Cluster2841	Core proteome
Corallococcus sp. strain EGB	EGBGL007159	Cluster4335	Core proteome
Corallococcus sp. strain EGB	EGBGL007158	Cluster79	Core proteome
Corallococcus sp. strain EGB	EGBGL007157	Cluster79	Core proteome
Corallococcus sp. strain EGB	EGBGL007156	Cluster1426	Core proteome
Corallococcus sp. strain EGB	EGBGL007155	Cluster1	Core proteome
Corallococcus sp. strain EGB	EGBGL007154	Cluster216	Core proteome
Corallococcus sp. strain EGB	EGBGL007152	Cluster3236	Core proteome
Corallococcus sp. strain EGB	EGBGL007151	Cluster3337	Core proteome
Corallococcus sp. strain EGB	EGBGL007150	Cluster9	Core proteome
Corallococcus sp. strain EGB	EGBGL007149	Cluster1688	Core proteome
Corallococcus sp. strain EGB	EGBGL007148	Cluster28	Core proteome
Corallococcus sp. strain EGB	EGBGL007147	Cluster22	Core proteome
Corallococcus sp. strain EGB	EGBGL007146	Cluster4092	Core proteome
Corallococcus sp. strain EGB	EGBGL007145	Cluster4091	Core proteome
Corallococcus sp. strain EGB	EGBGL007144	Cluster4090	Core proteome
Corallococcus sp. strain EGB	EGBGL007143	Cluster3206	Core proteome
Corallococcus sp. strain EGB	EGBGL007142	Cluster4093	Core proteome
Corallococcus sp. strain EGB	EGBGL007141	Cluster291	Core proteome
Corallococcus sp. strain EGB	EGBGL007139	Cluster2251	Core proteome
Corallococcus sp. strain EGB	EGBGL007137	Cluster16	Core proteome
Corallococcus sp. strain EGB	EGBGL007136	Cluster248	Core proteome
Corallococcus sp. strain EGB	EGBGL007133	Cluster505	Core proteome
Corallococcus sp. strain EGB	EGBGL007129	Cluster11	Core proteome
Corallococcus sp. strain EGB	EGBGL007127	Cluster2	Core proteome
Corallococcus sp. strain EGB	EGBGL007123	Cluster460	Core proteome
Corallococcus sp. strain EGB	EGBGL007120	Cluster4	Core proteome
Corallococcus sp. strain EGB	EGBGL007119	Cluster4	Core proteome
Corallococcus sp. strain EGB	EGBGL007117	Cluster462	Core proteome
Corallococcus sp. strain EGB	EGBGL007116	Cluster147	Core proteome
Corallococcus sp. strain EGB	EGBGL007114	Cluster7	Core proteome
Corallococcus sp. strain EGB	EGBGL007113	Cluster3503	Core proteome
Corallococcus sp. strain EGB	EGBGL007112	Cluster877	Core proteome
Corallococcus sp. strain EGB	EGBGL007111	Cluster45	Core proteome
Corallococcus sp. strain EGB	EGBGL007110	Cluster3501	Core proteome
Corallococcus sp. strain EGB	EGBGL007109	Cluster3502	Core proteome
Corallococcus sp. strain EGB	EGBGL007107	Cluster552	Core proteome
Corallococcus sp. strain EGB	EGBGL007106	Cluster2496	Core proteome
Corallococcus sp. strain EGB	EGBGL007105	Cluster3500	Core proteome
Corallococcus sp. strain EGB	EGBGL007104	Cluster288	Core proteome
Corallococcus sp. strain EGB	EGBGL007102	Cluster1336	Core proteome
Corallococcus sp. strain EGB	EGBGL007101	Cluster4	Core proteome
Corallococcus sp. strain EGB	EGBGL007100	Cluster1230	Core proteome
Corallococcus sp. strain EGB	EGBGL007099	Cluster172	Core proteome
Corallococcus sp. strain EGB	EGBGL007096	Cluster2	Core proteome
Corallococcus sp. strain EGB	EGBGL007095	Cluster453	Core proteome
Corallococcus sp. strain EGB	EGBGL007094	Cluster377	Core proteome
Corallococcus sp. strain EGB	EGBGL007093	Cluster2363	Core proteome
Corallococcus sp. strain EGB	EGBGL007091	Cluster4323	Core proteome
Corallococcus sp. strain EGB	EGBGL007090	Cluster8	Core proteome
Corallococcus sp. strain EGB	EGBGL007089	Cluster6	Core proteome
Corallococcus sp. strain EGB	EGBGL007087	Cluster3182	Core proteome
Corallococcus sp. strain EGB	EGBGL007086	Cluster3002	Core proteome
Corallococcus sp. strain EGB	EGBGL007085	Cluster2823	Core proteome
Corallococcus sp. strain EGB	EGBGL007084	Cluster3	Core proteome
Corallococcus sp. strain EGB	EGBGL007083	Cluster3184	Core proteome
Corallococcus sp. strain EGB	EGBGL007081	Cluster2925	Core proteome
Corallococcus sp. strain EGB	EGBGL007080	Cluster3510	Core proteome
Corallococcus sp. strain EGB	EGBGL007077	Cluster3504	Core proteome
Corallococcus sp. strain EGB	EGBGL007075	Cluster81	Core proteome
Corallococcus sp. strain EGB	EGBGL007074	Cluster3505	Core proteome
Corallococcus sp. strain EGB	EGBGL007073	Cluster96	Core proteome
Corallococcus sp. strain EGB	EGBGL007072	Cluster3047	Core proteome
Corallococcus sp. strain EGB	EGBGL007071	Cluster3506	Core proteome
Corallococcus sp. strain EGB	EGBGL007070	Cluster311	Core proteome
Corallococcus sp. strain EGB	EGBGL007069	Cluster1232	Core proteome
Corallococcus sp. strain EGB	EGBGL007068	Cluster3507	Core proteome
Corallococcus sp. strain EGB	EGBGL007067	Cluster87	Core proteome
Corallococcus sp. strain EGB	EGBGL007065	Cluster3508	Core proteome
Corallococcus sp. strain EGB	EGBGL007064	Cluster3509	Core proteome
Corallococcus sp. strain EGB	EGBGL007063	Cluster1233	Core proteome
Corallococcus sp. strain EGB	EGBGL007062	Cluster2686	Core proteome
Corallococcus sp. strain EGB	EGBGL007061	Cluster48	Core proteome
Corallococcus sp. strain EGB	EGBGL007058	Cluster528	Core proteome
Corallococcus sp. strain EGB	EGBGL007057	Cluster1961	Core proteome
Corallococcus sp. strain EGB	EGBGL007055	Cluster574	Core proteome
Corallococcus sp. strain EGB	EGBGL007054	Cluster10	Core proteome
Corallococcus sp. strain EGB	EGBGL007053	Cluster2767	Core proteome
Corallococcus sp. strain EGB	EGBGL007052	Cluster11	Core proteome
Corallococcus sp. strain EGB	EGBGL007049	Cluster2377	Core proteome
Corallococcus sp. strain EGB	EGBGL007048	Cluster2343	Core proteome
Corallococcus sp. strain EGB	EGBGL007047	Cluster3927	Core proteome
Corallococcus sp. strain EGB	EGBGL007046	Cluster3926	Core proteome
Corallococcus sp. strain EGB	EGBGL007045	Cluster3925	Core proteome
Corallococcus sp. strain EGB	EGBGL007044	Cluster3928	Core proteome
Corallococcus sp. strain EGB	EGBGL007043	Cluster2773	Core proteome
Corallococcus sp. strain EGB	EGBGL007042	Cluster4200	Core proteome
Corallococcus sp. strain EGB	EGBGL007039	Cluster10	Core proteome
Corallococcus sp. strain EGB	EGBGL007038	Cluster3196	Core proteome
Corallococcus sp. strain EGB	EGBGL007036	Cluster237	Core proteome
Corallococcus sp. strain EGB	EGBGL007035	Cluster421	Core proteome
Corallococcus sp. strain EGB	EGBGL007034	Cluster3767	Core proteome
Corallococcus sp. strain EGB	EGBGL007033	Cluster237	Core proteome
Corallococcus sp. strain EGB	EGBGL007032	Cluster421	Core proteome
Corallococcus sp. strain EGB	EGBGL007030	Cluster1816	Core proteome
Corallococcus sp. strain EGB	EGBGL007029	Cluster2	Core proteome
Corallococcus sp. strain EGB	EGBGL007028	Cluster2121	Core proteome
Corallococcus sp. strain EGB	EGBGL007027	Cluster1302	Core proteome
Corallococcus sp. strain EGB	EGBGL007026	Cluster4146	Core proteome
Corallococcus sp. strain EGB	EGBGL007025	Cluster4145	Core proteome
Corallococcus sp. strain EGB	EGBGL007024	Cluster4181	Core proteome
Corallococcus sp. strain EGB	EGBGL007023	Cluster4071	Core proteome
Corallococcus sp. strain EGB	EGBGL007022	Cluster4180	Core proteome
Corallococcus sp. strain EGB	EGBGL007021	Cluster14	Core proteome
Corallococcus sp. strain EGB	EGBGL007020	Cluster798	Core proteome
Corallococcus sp. strain EGB	EGBGL007019	Cluster2011	Core proteome
Corallococcus sp. strain EGB	EGBGL007018	Cluster1454	Core proteome
Corallococcus sp. strain EGB	EGBGL007017	Cluster3497	Core proteome
Corallococcus sp. strain EGB	EGBGL007015	Cluster1229	Core proteome
Corallococcus sp. strain EGB	EGBGL007014	Cluster1445	Core proteome
Corallococcus sp. strain EGB	EGBGL007013	Cluster3496	Core proteome
Corallococcus sp. strain EGB	EGBGL007012	Cluster3495	Core proteome
Corallococcus sp. strain EGB	EGBGL007011	Cluster3494	Core proteome
Corallococcus sp. strain EGB	EGBGL007010	Cluster1401	Core proteome
Corallococcus sp. strain EGB	EGBGL007009	Cluster317	Core proteome
Corallococcus sp. strain EGB	EGBGL007008	Cluster3493	Core proteome
Corallococcus sp. strain EGB	EGBGL007007	Cluster441	Core proteome
Corallococcus sp. strain EGB	EGBGL007005	Cluster631	Core proteome
Corallococcus sp. strain EGB	EGBGL007004	Cluster3492	Core proteome
Corallococcus sp. strain EGB	EGBGL007003	Cluster97	Core proteome
Corallococcus sp. strain EGB	EGBGL007002	Cluster3491	Core proteome
Corallococcus sp. strain EGB	EGBGL007001	Cluster3490	Core proteome
Corallococcus sp. strain EGB	EGBGL007000	Cluster3489	Core proteome
Corallococcus sp. strain EGB	EGBGL006998	Cluster493	Core proteome
Corallococcus sp. strain EGB	EGBGL006996	Cluster215	Core proteome
Corallococcus sp. strain EGB	EGBGL006995	Cluster215	Core proteome
Corallococcus sp. strain EGB	EGBGL006994	Cluster3498	Core proteome
Corallococcus sp. strain EGB	EGBGL006993	Cluster3173	Core proteome
Corallococcus sp. strain EGB	EGBGL006992	Cluster1205	Core proteome
Corallococcus sp. strain EGB	EGBGL006991	Cluster3174	Core proteome
Corallococcus sp. strain EGB	EGBGL006990	Cluster3175	Core proteome
Corallococcus sp. strain EGB	EGBGL006989	Cluster3180	Core proteome
Corallococcus sp. strain EGB	EGBGL006988	Cluster5	Core proteome
Corallococcus sp. strain EGB	EGBGL006987	Cluster1699	Core proteome
Corallococcus sp. strain EGB	EGBGL006986	Cluster148	Core proteome
Corallococcus sp. strain EGB	EGBGL006985	Cluster3176	Core proteome
Corallococcus sp. strain EGB	EGBGL006984	Cluster369	Core proteome
Corallococcus sp. strain EGB	EGBGL006983	Cluster3177	Core proteome
Corallococcus sp. strain EGB	EGBGL006982	Cluster2	Core proteome
Corallococcus sp. strain EGB	EGBGL006981	Cluster2737	Core proteome
Corallococcus sp. strain EGB	EGBGL006980	Cluster2063	Core proteome
Corallococcus sp. strain EGB	EGBGL006979	Cluster3178	Core proteome
Corallococcus sp. strain EGB	EGBGL006978	Cluster2265	Core proteome
Corallococcus sp. strain EGB	EGBGL006977	Cluster3181	Core proteome
Corallococcus sp. strain EGB	EGBGL006976	Cluster3179	Core proteome
Corallococcus sp. strain EGB	EGBGL006975	Cluster611	Core proteome
Corallococcus sp. strain EGB	EGBGL006974	Cluster1075	Core proteome
Corallococcus sp. strain EGB	EGBGL006973	Cluster839	Core proteome
Corallococcus sp. strain EGB	EGBGL006972	Cluster712	Core proteome
Corallococcus sp. strain EGB	EGBGL006971	Cluster755	Core proteome
Corallococcus sp. strain EGB	EGBGL006970	Cluster10	Core proteome
Corallococcus sp. strain EGB	EGBGL006969	Cluster2683	Core proteome
Corallococcus sp. strain EGB	EGBGL006968	Cluster48	Core proteome
Corallococcus sp. strain EGB	EGBGL006967	Cluster2692	Core proteome
Corallococcus sp. strain EGB	EGBGL006966	Cluster4	Core proteome
Corallococcus sp. strain EGB	EGBGL006965	Cluster2684	Core proteome
Corallococcus sp. strain EGB	EGBGL006963	Cluster2687	Core proteome
Corallococcus sp. strain EGB	EGBGL006962	Cluster2688	Core proteome
Corallococcus sp. strain EGB	EGBGL006960	Cluster2689	Core proteome
Corallococcus sp. strain EGB	EGBGL006959	Cluster2693	Core proteome
Corallococcus sp. strain EGB	EGBGL006958	Cluster873	Core proteome
Corallococcus sp. strain EGB	EGBGL006956	Cluster2657	Core proteome
Corallococcus sp. strain EGB	EGBGL006955	Cluster2691	Core proteome
Corallococcus sp. strain EGB	EGBGL006954	Cluster1319	Core proteome
Corallococcus sp. strain EGB	EGBGL006953	Cluster2254	Core proteome
Corallococcus sp. strain EGB	EGBGL006952	Cluster4031	Core proteome
Corallococcus sp. strain EGB	EGBGL006951	Cluster920	Core proteome
Corallococcus sp. strain EGB	EGBGL006950	Cluster1288	Core proteome
Corallococcus sp. strain EGB	EGBGL006949	Cluster29	Core proteome
Corallococcus sp. strain EGB	EGBGL006948	Cluster1400	Core proteome
Corallococcus sp. strain EGB	EGBGL006947	Cluster153	Core proteome
Corallococcus sp. strain EGB	EGBGL006946	Cluster6	Core proteome
Corallococcus sp. strain EGB	EGBGL006945	Cluster1662	Core proteome
Corallococcus sp. strain EGB	EGBGL006942	Cluster9	Core proteome
Corallococcus sp. strain EGB	EGBGL006941	Cluster2785	Core proteome
Corallococcus sp. strain EGB	EGBGL006940	Cluster2784	Core proteome
Corallococcus sp. strain EGB	EGBGL006939	Cluster125	Core proteome
Corallococcus sp. strain EGB	EGBGL006937	Cluster44	Core proteome
Corallococcus sp. strain EGB	EGBGL006934	Cluster538	Core proteome
Corallococcus sp. strain EGB	EGBGL006933	Cluster19	Core proteome
Corallococcus sp. strain EGB	EGBGL006931	Cluster620	Core proteome
Corallococcus sp. strain EGB	EGBGL006930	Cluster926	Core proteome
Corallococcus sp. strain EGB	EGBGL006929	Cluster43	Core proteome
Corallococcus sp. strain EGB	EGBGL006927	Cluster2783	Core proteome
Corallococcus sp. strain EGB	EGBGL006926	Cluster2782	Core proteome
Corallococcus sp. strain EGB	EGBGL006925	Cluster2781	Core proteome
Corallococcus sp. strain EGB	EGBGL006924	Cluster2780	Core proteome
Corallococcus sp. strain EGB	EGBGL006923	Cluster2779	Core proteome
Corallococcus sp. strain EGB	EGBGL006922	Cluster2778	Core proteome
Corallococcus sp. strain EGB	EGBGL006920	Cluster534	Core proteome
Corallococcus sp. strain EGB	EGBGL006919	Cluster250	Core proteome
Corallococcus sp. strain EGB	EGBGL006918	Cluster2777	Core proteome
Corallococcus sp. strain EGB	EGBGL006917	Cluster144	Core proteome
Corallococcus sp. strain EGB	EGBGL006916	Cluster2776	Core proteome
Corallococcus sp. strain EGB	EGBGL006915	Cluster96	Core proteome
Corallococcus sp. strain EGB	EGBGL006914	Cluster4157	Core proteome
Corallococcus sp. strain EGB	EGBGL006913	Cluster1552	Core proteome
Corallococcus sp. strain EGB	EGBGL006912	Cluster74	Core proteome
Corallococcus sp. strain EGB	EGBGL006911	Cluster2330	Core proteome
Corallococcus sp. strain EGB	EGBGL006910	Cluster872	Core proteome
Corallococcus sp. strain EGB	EGBGL006909	Cluster4222	Core proteome
Corallococcus sp. strain EGB	EGBGL006908	Cluster201	Core proteome
Corallococcus sp. strain EGB	EGBGL006907	Cluster2674	Core proteome
Corallococcus sp. strain EGB	EGBGL006906	Cluster2661	Core proteome
Corallococcus sp. strain EGB	EGBGL006904	Cluster1139	Core proteome
Corallococcus sp. strain EGB	EGBGL006903	Cluster2663	Core proteome
Corallococcus sp. strain EGB	EGBGL006902	Cluster2664	Core proteome
Corallococcus sp. strain EGB	EGBGL006901	Cluster2665	Core proteome
Corallococcus sp. strain EGB	EGBGL006900	Cluster2	Core proteome
Corallococcus sp. strain EGB	EGBGL006897	Cluster2666	Core proteome
Corallococcus sp. strain EGB	EGBGL006896	Cluster2667	Core proteome
Corallococcus sp. strain EGB	EGBGL006895	Cluster2669	Core proteome
Corallococcus sp. strain EGB	EGBGL006894	Cluster2670	Core proteome
Corallococcus sp. strain EGB	EGBGL006893	Cluster2671	Core proteome
Corallococcus sp. strain EGB	EGBGL006892	Cluster2673	Core proteome
Corallococcus sp. strain EGB	EGBGL006891	Cluster2668	Core proteome
Corallococcus sp. strain EGB	EGBGL006889	Cluster1067	Core proteome
Corallococcus sp. strain EGB	EGBGL006888	Cluster65	Core proteome
Corallococcus sp. strain EGB	EGBGL006887	Cluster169	Core proteome
Corallococcus sp. strain EGB	EGBGL006886	Cluster3	Core proteome
Corallococcus sp. strain EGB	EGBGL006885	Cluster367	Core proteome
Corallococcus sp. strain EGB	EGBGL006884	Cluster2211	Core proteome
Corallococcus sp. strain EGB	EGBGL006883	Cluster971	Core proteome
Corallococcus sp. strain EGB	EGBGL006882	Cluster2212	Core proteome
Corallococcus sp. strain EGB	EGBGL006881	Cluster2213	Core proteome
Corallococcus sp. strain EGB	EGBGL006880	Cluster2215	Core proteome
Corallococcus sp. strain EGB	EGBGL006879	Cluster2216	Core proteome
Corallococcus sp. strain EGB	EGBGL006878	Cluster654	Core proteome
Corallococcus sp. strain EGB	EGBGL006876	Cluster527	Core proteome
Corallococcus sp. strain EGB	EGBGL006875	Cluster527	Core proteome
Corallococcus sp. strain EGB	EGBGL006873	Cluster138	Core proteome
Corallococcus sp. strain EGB	EGBGL006872	Cluster2217	Core proteome
Corallococcus sp. strain EGB	EGBGL006871	Cluster181	Core proteome
Corallococcus sp. strain EGB	EGBGL006870	Cluster2218	Core proteome
Corallococcus sp. strain EGB	EGBGL006869	Cluster2219	Core proteome
Corallococcus sp. strain EGB	EGBGL006868	Cluster1	Core proteome
Corallococcus sp. strain EGB	EGBGL006867	Cluster536	Core proteome
Corallococcus sp. strain EGB	EGBGL006866	Cluster1039	Core proteome
Corallococcus sp. strain EGB	EGBGL006865	Cluster2221	Core proteome
Corallococcus sp. strain EGB	EGBGL006860	Cluster1085	Core proteome
Corallococcus sp. strain EGB	EGBGL006859	Cluster2223	Core proteome
Corallococcus sp. strain EGB	EGBGL006858	Cluster29	Core proteome
Corallococcus sp. strain EGB	EGBGL006857	Cluster2225	Core proteome
Corallococcus sp. strain EGB	EGBGL006856	Cluster1089	Core proteome
Corallococcus sp. strain EGB	EGBGL006855	Cluster1743	Core proteome
Corallococcus sp. strain EGB	EGBGL006854	Cluster2199	Core proteome
Corallococcus sp. strain EGB	EGBGL006853	Cluster1637	Core proteome
Corallococcus sp. strain EGB	EGBGL006852	Cluster2198	Core proteome
Corallococcus sp. strain EGB	EGBGL006851	Cluster1393	Core proteome
Corallococcus sp. strain EGB	EGBGL006847	Cluster1080	Core proteome
Corallococcus sp. strain EGB	EGBGL006845	Cluster2196	Core proteome
Corallococcus sp. strain EGB	EGBGL006844	Cluster2195	Core proteome
Corallococcus sp. strain EGB	EGBGL006842	Cluster617	Core proteome
Corallococcus sp. strain EGB	EGBGL006841	Cluster2194	Core proteome
Corallococcus sp. strain EGB	EGBGL006840	Cluster2193	Core proteome
Corallococcus sp. strain EGB	EGBGL006838	Cluster848	Core proteome
Corallococcus sp. strain EGB	EGBGL006837	Cluster6	Core proteome
Corallococcus sp. strain EGB	EGBGL006836	Cluster3685	Core proteome
Corallococcus sp. strain EGB	EGBGL006835	Cluster58	Core proteome
Corallococcus sp. strain EGB	EGBGL006834	Cluster2192	Core proteome
Corallococcus sp. strain EGB	EGBGL006832	Cluster2	Core proteome
Corallococcus sp. strain EGB	EGBGL006831	Cluster2191	Core proteome
Corallococcus sp. strain EGB	EGBGL006830	Cluster1	Core proteome
Corallococcus sp. strain EGB	EGBGL006829	Cluster2189	Core proteome
Corallococcus sp. strain EGB	EGBGL006828	Cluster2188	Core proteome
Corallococcus sp. strain EGB	EGBGL006827	Cluster2	Core proteome
Corallococcus sp. strain EGB	EGBGL006826	Cluster2200	Core proteome
Corallococcus sp. strain EGB	EGBGL006825	Cluster2187	Core proteome
Corallococcus sp. strain EGB	EGBGL006824	Cluster685	Core proteome
Corallococcus sp. strain EGB	EGBGL006822	Cluster2552	Core proteome
Corallococcus sp. strain EGB	EGBGL006821	Cluster87	Core proteome
Corallococcus sp. strain EGB	EGBGL006819	Cluster29	Core proteome
Corallococcus sp. strain EGB	EGBGL006818	Cluster3377	Core proteome
Corallococcus sp. strain EGB	EGBGL006817	Cluster3745	Core proteome
Corallococcus sp. strain EGB	EGBGL006816	Cluster2129	Core proteome
Corallococcus sp. strain EGB	EGBGL006814	Cluster3744	Core proteome
Corallococcus sp. strain EGB	EGBGL006813	Cluster187	Core proteome
Corallococcus sp. strain EGB	EGBGL006812	Cluster331	Core proteome
Corallococcus sp. strain EGB	EGBGL006811	Cluster1714	Core proteome
Corallococcus sp. strain EGB	EGBGL006810	Cluster3743	Core proteome
Corallococcus sp. strain EGB	EGBGL006809	Cluster3137	Core proteome
Corallococcus sp. strain EGB	EGBGL006808	Cluster182	Core proteome
Corallococcus sp. strain EGB	EGBGL006807	Cluster1	Core proteome
Corallococcus sp. strain EGB	EGBGL006805	Cluster36	Core proteome
Corallococcus sp. strain EGB	EGBGL006802	Cluster59	Core proteome
Corallococcus sp. strain EGB	EGBGL006800	Cluster6	Core proteome
Corallococcus sp. strain EGB	EGBGL006799	Cluster65	Core proteome
Corallococcus sp. strain EGB	EGBGL006795	Cluster87	Core proteome
Corallococcus sp. strain EGB	EGBGL006794	Cluster206	Core proteome
Corallococcus sp. strain EGB	EGBGL006793	Cluster52	Core proteome
Corallococcus sp. strain EGB	EGBGL006790	Cluster1289	Core proteome
Corallococcus sp. strain EGB	EGBGL006786	Cluster8	Core proteome
Corallococcus sp. strain EGB	EGBGL006785	Cluster6	Core proteome
Corallococcus sp. strain EGB	EGBGL006784	Cluster24	Core proteome
Corallococcus sp. strain EGB	EGBGL006783	Cluster322	Core proteome
Corallococcus sp. strain EGB	EGBGL006782	Cluster704	Core proteome
Corallococcus sp. strain EGB	EGBGL006781	Cluster132	Core proteome
Corallococcus sp. strain EGB	EGBGL006760	Cluster68	Core proteome
Corallococcus sp. strain EGB	EGBGL006759	Cluster747	Core proteome
Corallococcus sp. strain EGB	EGBGL006752	Cluster516	Core proteome
Corallococcus sp. strain EGB	EGBGL006748	Cluster246	Core proteome
Corallococcus sp. strain EGB	EGBGL006747	Cluster2338	Core proteome
Corallococcus sp. strain EGB	EGBGL006744	Cluster6	Core proteome
Corallococcus sp. strain EGB	EGBGL006743	Cluster118	Core proteome
Corallococcus sp. strain EGB	EGBGL006742	Cluster27	Core proteome
Corallococcus sp. strain EGB	EGBGL006740	Cluster141	Core proteome
Corallococcus sp. strain EGB	EGBGL006739	Cluster1802	Core proteome
Corallococcus sp. strain EGB	EGBGL006736	Cluster134	Core proteome
Corallococcus sp. strain EGB	EGBGL006734	Cluster821	Core proteome
Corallococcus sp. strain EGB	EGBGL006733	Cluster20	Core proteome
Corallococcus sp. strain EGB	EGBGL006729	Cluster2005	Core proteome
Corallococcus sp. strain EGB	EGBGL006728	Cluster563	Core proteome
Corallococcus sp. strain EGB	EGBGL006726	Cluster957	Core proteome
Corallococcus sp. strain EGB	EGBGL006725	Cluster2003	Core proteome
Corallococcus sp. strain EGB	EGBGL006724	Cluster289	Core proteome
Corallococcus sp. strain EGB	EGBGL006720	Cluster720	Core proteome
Corallococcus sp. strain EGB	EGBGL006719	Cluster4265	Core proteome
Corallococcus sp. strain EGB	EGBGL006717	Cluster520	Core proteome
Corallococcus sp. strain EGB	EGBGL006716	Cluster4	Core proteome
Corallococcus sp. strain EGB	EGBGL006711	Cluster3001	Core proteome
Corallococcus sp. strain EGB	EGBGL006706	Cluster1413	Core proteome
Corallococcus sp. strain EGB	EGBGL006704	Cluster2500	Core proteome
Corallococcus sp. strain EGB	EGBGL006701	Cluster806	Core proteome
Corallococcus sp. strain EGB	EGBGL006700	Cluster1203	Core proteome
Corallococcus sp. strain EGB	EGBGL006699	Cluster325	Core proteome
Corallococcus sp. strain EGB	EGBGL006697	Cluster916	Core proteome
Corallococcus sp. strain EGB	EGBGL006696	Cluster3720	Core proteome
Corallococcus sp. strain EGB	EGBGL006695	Cluster2520	Core proteome
Corallococcus sp. strain EGB	EGBGL006694	Cluster3719	Core proteome
Corallococcus sp. strain EGB	EGBGL006693	Cluster1059	Core proteome
Corallococcus sp. strain EGB	EGBGL006692	Cluster1964	Core proteome
Corallococcus sp. strain EGB	EGBGL006691	Cluster115	Core proteome
Corallococcus sp. strain EGB	EGBGL006690	Cluster3718	Core proteome
Corallococcus sp. strain EGB	EGBGL006689	Cluster58	Core proteome
Corallococcus sp. strain EGB	EGBGL006687	Cluster3717	Core proteome
Corallococcus sp. strain EGB	EGBGL006684	Cluster975	Core proteome
Corallococcus sp. strain EGB	EGBGL006683	Cluster4278	Core proteome
Corallococcus sp. strain EGB	EGBGL006679	Cluster2454	Core proteome
Corallococcus sp. strain EGB	EGBGL006678	Cluster355	Core proteome
Corallococcus sp. strain EGB	EGBGL006676	Cluster862	Core proteome
Corallococcus sp. strain EGB	EGBGL006675	Cluster210	Core proteome
Corallococcus sp. strain EGB	EGBGL006673	Cluster2451	Core proteome
Corallococcus sp. strain EGB	EGBGL006671	Cluster58	Core proteome
Corallococcus sp. strain EGB	EGBGL006670	Cluster383	Core proteome
Corallococcus sp. strain EGB	EGBGL006668	Cluster134	Core proteome
Corallococcus sp. strain EGB	EGBGL006667	Cluster1	Core proteome
Corallococcus sp. strain EGB	EGBGL006666	Cluster2450	Core proteome
Corallococcus sp. strain EGB	EGBGL006664	Cluster383	Core proteome
Corallococcus sp. strain EGB	EGBGL006663	Cluster493	Core proteome
Corallococcus sp. strain EGB	EGBGL006662	Cluster134	Core proteome
Corallococcus sp. strain EGB	EGBGL006658	Cluster1122	Core proteome
Corallococcus sp. strain EGB	EGBGL006657	Cluster54	Core proteome
Corallococcus sp. strain EGB	EGBGL006656	Cluster2447	Core proteome
Corallococcus sp. strain EGB	EGBGL006655	Cluster81	Core proteome
Corallococcus sp. strain EGB	EGBGL006654	Cluster568	Core proteome
Corallococcus sp. strain EGB	EGBGL006651	Cluster1279	Core proteome
Corallococcus sp. strain EGB	EGBGL006647	Cluster644	Core proteome
Corallococcus sp. strain EGB	EGBGL006645	Cluster124	Core proteome
Corallococcus sp. strain EGB	EGBGL006643	Cluster436	Core proteome
Corallococcus sp. strain EGB	EGBGL006642	Cluster436	Core proteome
Corallococcus sp. strain EGB	EGBGL006641	Cluster241	Core proteome
Corallococcus sp. strain EGB	EGBGL006640	Cluster241	Core proteome
Corallococcus sp. strain EGB	EGBGL006637	Cluster154	Core proteome
Corallococcus sp. strain EGB	EGBGL006635	Cluster679	Core proteome
Corallococcus sp. strain EGB	EGBGL006634	Cluster743	Core proteome
Corallococcus sp. strain EGB	EGBGL006633	Cluster4214	Core proteome
Corallococcus sp. strain EGB	EGBGL006629	Cluster29	Core proteome
Corallococcus sp. strain EGB	EGBGL006627	Cluster2289	Core proteome
Corallococcus sp. strain EGB	EGBGL006626	Cluster2288	Core proteome
Corallococcus sp. strain EGB	EGBGL006621	Cluster852	Core proteome
Corallococcus sp. strain EGB	EGBGL006620	Cluster6	Core proteome
Corallococcus sp. strain EGB	EGBGL006619	Cluster2286	Core proteome
Corallococcus sp. strain EGB	EGBGL006618	Cluster2287	Core proteome
Corallococcus sp. strain EGB	EGBGL006617	Cluster372	Core proteome
Corallococcus sp. strain EGB	EGBGL006616	Cluster372	Core proteome
Corallococcus sp. strain EGB	EGBGL006614	Cluster530	Core proteome
Corallococcus sp. strain EGB	EGBGL006613	Cluster20	Core proteome
Corallococcus sp. strain EGB	EGBGL006612	Cluster20	Core proteome
Corallococcus sp. strain EGB	EGBGL006609	Cluster1038	Core proteome
Corallococcus sp. strain EGB	EGBGL006608	Cluster1096	Core proteome
Corallococcus sp. strain EGB	EGBGL006607	Cluster59	Core proteome
Corallococcus sp. strain EGB	EGBGL006606	Cluster6	Core proteome
Corallococcus sp. strain EGB	EGBGL006598	Cluster159	Core proteome
Corallococcus sp. strain EGB	EGBGL006597	Cluster868	Core proteome
Corallococcus sp. strain EGB	EGBGL006596	Cluster515	Core proteome
Corallococcus sp. strain EGB	EGBGL006594	Cluster88	Core proteome
Corallococcus sp. strain EGB	EGBGL006593	Cluster6	Core proteome
Corallococcus sp. strain EGB	EGBGL006592	Cluster59	Core proteome
Corallococcus sp. strain EGB	EGBGL006591	Cluster2842	Core proteome
Corallococcus sp. strain EGB	EGBGL006589	Cluster196	Core proteome
Corallococcus sp. strain EGB	EGBGL006588	Cluster200	Core proteome
Corallococcus sp. strain EGB	EGBGL006582	Cluster1165	Core proteome
Corallococcus sp. strain EGB	EGBGL006578	Cluster46	Core proteome
Corallococcus sp. strain EGB	EGBGL006577	Cluster1274	Core proteome
Corallococcus sp. strain EGB	EGBGL006575	Cluster32	Core proteome
Corallococcus sp. strain EGB	EGBGL006574	Cluster4002	Core proteome
Corallococcus sp. strain EGB	EGBGL006573	Cluster184	Core proteome
Corallococcus sp. strain EGB	EGBGL006572	Cluster426	Core proteome
Corallococcus sp. strain EGB	EGBGL006571	Cluster426	Core proteome
Corallococcus sp. strain EGB	EGBGL006570	Cluster4353	Core proteome
Corallococcus sp. strain EGB	EGBGL006569	Cluster3839	Core proteome
Corallococcus sp. strain EGB	EGBGL006568	Cluster2352	Core proteome
Corallococcus sp. strain EGB	EGBGL006567	Cluster3838	Core proteome
Corallococcus sp. strain EGB	EGBGL006566	Cluster2432	Core proteome
Corallococcus sp. strain EGB	EGBGL006565	Cluster3836	Core proteome
Corallococcus sp. strain EGB	EGBGL006564	Cluster3835	Core proteome
Corallococcus sp. strain EGB	EGBGL006563	Cluster3	Core proteome
Corallococcus sp. strain EGB	EGBGL006562	Cluster2546	Core proteome
Corallococcus sp. strain EGB	EGBGL006561	Cluster27	Core proteome
Corallococcus sp. strain EGB	EGBGL006560	Cluster24	Core proteome
Corallococcus sp. strain EGB	EGBGL006559	Cluster118	Core proteome
Corallococcus sp. strain EGB	EGBGL006558	Cluster118	Core proteome
Corallococcus sp. strain EGB	EGBGL006557	Cluster4018	Core proteome
Corallococcus sp. strain EGB	EGBGL006555	Cluster18	Core proteome
Corallococcus sp. strain EGB	EGBGL006554	Cluster4021	Core proteome
Corallococcus sp. strain EGB	EGBGL006552	Cluster4020	Core proteome
Corallococcus sp. strain EGB	EGBGL006551	Cluster4019	Core proteome
Corallococcus sp. strain EGB	EGBGL006550	Cluster4017	Core proteome
Corallococcus sp. strain EGB	EGBGL006549	Cluster4267	Core proteome
Corallococcus sp. strain EGB	EGBGL006548	Cluster2214	Core proteome
Corallococcus sp. strain EGB	EGBGL006547	Cluster4121	Core proteome
Corallococcus sp. strain EGB	EGBGL006546	Cluster4122	Core proteome
Corallococcus sp. strain EGB	EGBGL006545	Cluster4125	Core proteome
Corallococcus sp. strain EGB	EGBGL006543	Cluster4123	Core proteome
Corallococcus sp. strain EGB	EGBGL006542	Cluster4124	Core proteome
Corallococcus sp. strain EGB	EGBGL006541	Cluster447	Core proteome
Corallococcus sp. strain EGB	EGBGL006540	Cluster3861	Core proteome
Corallococcus sp. strain EGB	EGBGL006539	Cluster554	Core proteome
Corallococcus sp. strain EGB	EGBGL006538	Cluster163	Core proteome
Corallococcus sp. strain EGB	EGBGL006537	Cluster485	Core proteome
Corallococcus sp. strain EGB	EGBGL006536	Cluster4144	Core proteome
Corallococcus sp. strain EGB	EGBGL006534	Cluster556	Core proteome
Corallococcus sp. strain EGB	EGBGL006533	Cluster4083	Core proteome
Corallococcus sp. strain EGB	EGBGL006532	Cluster557	Core proteome
Corallococcus sp. strain EGB	EGBGL006531	Cluster558	Core proteome
Corallococcus sp. strain EGB	EGBGL006530	Cluster701	Core proteome
Corallococcus sp. strain EGB	EGBGL006529	Cluster550	Core proteome
Corallococcus sp. strain EGB	EGBGL006527	Cluster3156	Core proteome
Corallococcus sp. strain EGB	EGBGL006526	Cluster255	Core proteome
Corallococcus sp. strain EGB	EGBGL006525	Cluster3154	Core proteome
Corallococcus sp. strain EGB	EGBGL006524	Cluster3078	Core proteome
Corallococcus sp. strain EGB	EGBGL006523	Cluster3153	Core proteome
Corallococcus sp. strain EGB	EGBGL006522	Cluster332	Core proteome
Corallococcus sp. strain EGB	EGBGL006521	Cluster496	Core proteome
Corallococcus sp. strain EGB	EGBGL006520	Cluster3151	Core proteome
Corallococcus sp. strain EGB	EGBGL006519	Cluster2294	Core proteome
Corallococcus sp. strain EGB	EGBGL006518	Cluster3150	Core proteome
Corallococcus sp. strain EGB	EGBGL006517	Cluster3149	Core proteome
Corallococcus sp. strain EGB	EGBGL006516	Cluster3148	Core proteome
Corallococcus sp. strain EGB	EGBGL006515	Cluster1202	Core proteome
Corallococcus sp. strain EGB	EGBGL006514	Cluster1201	Core proteome
Corallococcus sp. strain EGB	EGBGL006513	Cluster152	Core proteome
Corallococcus sp. strain EGB	EGBGL006512	Cluster2714	Core proteome
Corallococcus sp. strain EGB	EGBGL006511	Cluster531	Core proteome
Corallococcus sp. strain EGB	EGBGL006510	Cluster3157	Core proteome
Corallococcus sp. strain EGB	EGBGL006509	Cluster3031	Core proteome
Corallococcus sp. strain EGB	EGBGL006508	Cluster2409	Core proteome
Corallococcus sp. strain EGB	EGBGL006507	Cluster3971	Core proteome
Corallococcus sp. strain EGB	EGBGL006506	Cluster3973	Core proteome
Corallococcus sp. strain EGB	EGBGL006505	Cluster3974	Core proteome
Corallococcus sp. strain EGB	EGBGL006504	Cluster1284	Core proteome
Corallococcus sp. strain EGB	EGBGL006503	Cluster1444	Core proteome
Corallococcus sp. strain EGB	EGBGL006502	Cluster3976	Core proteome
Corallococcus sp. strain EGB	EGBGL006501	Cluster1144	Core proteome
Corallococcus sp. strain EGB	EGBGL006500	Cluster2	Core proteome
Corallococcus sp. strain EGB	EGBGL006499	Cluster2536	Core proteome
Corallococcus sp. strain EGB	EGBGL006498	Cluster2953	Core proteome
Corallococcus sp. strain EGB	EGBGL006497	Cluster4318	Core proteome
Corallococcus sp. strain EGB	EGBGL006496	Cluster477	Core proteome
Corallococcus sp. strain EGB	EGBGL006495	Cluster477	Core proteome
Corallococcus sp. strain EGB	EGBGL006494	Cluster73	Core proteome
Corallococcus sp. strain EGB	EGBGL006493	Cluster120	Core proteome
Corallococcus sp. strain EGB	EGBGL006492	Cluster2954	Core proteome
Corallococcus sp. strain EGB	EGBGL006491	Cluster1931	Core proteome
Corallococcus sp. strain EGB	EGBGL006490	Cluster1	Core proteome
Corallococcus sp. strain EGB	EGBGL006489	Cluster1338	Core proteome
Corallococcus sp. strain EGB	EGBGL006487	Cluster2955	Core proteome
Corallococcus sp. strain EGB	EGBGL006486	Cluster22	Core proteome
Corallococcus sp. strain EGB	EGBGL006485	Cluster28	Core proteome
Corallococcus sp. strain EGB	EGBGL006484	Cluster9	Core proteome
Corallococcus sp. strain EGB	EGBGL006483	Cluster52	Core proteome
Corallococcus sp. strain EGB	EGBGL006482	Cluster1399	Core proteome
Corallococcus sp. strain EGB	EGBGL006480	Cluster376	Core proteome
Corallococcus sp. strain EGB	EGBGL006479	Cluster2956	Core proteome
Corallococcus sp. strain EGB	EGBGL006478	Cluster2957	Core proteome
Corallococcus sp. strain EGB	EGBGL006476	Cluster2839	Core proteome
Corallococcus sp. strain EGB	EGBGL006475	Cluster2958	Core proteome
Corallococcus sp. strain EGB	EGBGL006474	Cluster1584	Core proteome
Corallococcus sp. strain EGB	EGBGL006472	Cluster146	Core proteome
Corallococcus sp. strain EGB	EGBGL006470	Cluster7	Core proteome
Corallococcus sp. strain EGB	EGBGL006468	Cluster7	Core proteome
Corallococcus sp. strain EGB	EGBGL006466	Cluster953	Core proteome
Corallococcus sp. strain EGB	EGBGL006465	Cluster111	Core proteome
Corallococcus sp. strain EGB	EGBGL006464	Cluster1169	Core proteome
Corallococcus sp. strain EGB	EGBGL006463	Cluster1095	Core proteome
Corallococcus sp. strain EGB	EGBGL006461	Cluster2952	Core proteome
Corallococcus sp. strain EGB	EGBGL006460	Cluster4	Core proteome
Corallococcus sp. strain EGB	EGBGL006459	Cluster2950	Core proteome
Corallococcus sp. strain EGB	EGBGL006458	Cluster12	Core proteome
Corallococcus sp. strain EGB	EGBGL006457	Cluster2948	Core proteome
Corallococcus sp. strain EGB	EGBGL006455	Cluster2947	Core proteome
Corallococcus sp. strain EGB	EGBGL006454	Cluster95	Core proteome
Corallococcus sp. strain EGB	EGBGL006451	Cluster4317	Core proteome
Corallococcus sp. strain EGB	EGBGL006449	Cluster2946	Core proteome
Corallococcus sp. strain EGB	EGBGL006448	Cluster1179	Core proteome
Corallococcus sp. strain EGB	EGBGL006447	Cluster2945	Core proteome
Corallococcus sp. strain EGB	EGBGL006446	Cluster1178	Core proteome
Corallococcus sp. strain EGB	EGBGL006445	Cluster697	Core proteome
Corallococcus sp. strain EGB	EGBGL006444	Cluster2	Core proteome
Corallococcus sp. strain EGB	EGBGL006443	Cluster173	Core proteome
Corallococcus sp. strain EGB	EGBGL006442	Cluster1506	Core proteome
Corallococcus sp. strain EGB	EGBGL006441	Cluster1819	Core proteome
Corallococcus sp. strain EGB	EGBGL006440	Cluster864	Core proteome
Corallococcus sp. strain EGB	EGBGL006439	Cluster2944	Core proteome
Corallococcus sp. strain EGB	EGBGL006438	Cluster2943	Core proteome
Corallococcus sp. strain EGB	EGBGL006437	Cluster2942	Core proteome
Corallococcus sp. strain EGB	EGBGL006436	Cluster25	Core proteome
Corallococcus sp. strain EGB	EGBGL006432	Cluster507	Core proteome
Corallococcus sp. strain EGB	EGBGL006428	Cluster3003	Core proteome
Corallococcus sp. strain EGB	EGBGL006427	Cluster3004	Core proteome
Corallococcus sp. strain EGB	EGBGL006426	Cluster3005	Core proteome
Corallococcus sp. strain EGB	EGBGL006425	Cluster3006	Core proteome
Corallococcus sp. strain EGB	EGBGL006424	Cluster1829	Core proteome
Corallococcus sp. strain EGB	EGBGL006423	Cluster3007	Core proteome
Corallococcus sp. strain EGB	EGBGL006422	Cluster3008	Core proteome
Corallococcus sp. strain EGB	EGBGL006421	Cluster3014	Core proteome
Corallococcus sp. strain EGB	EGBGL006419	Cluster3009	Core proteome
Corallococcus sp. strain EGB	EGBGL006417	Cluster3010	Core proteome
Corallococcus sp. strain EGB	EGBGL006416	Cluster1188	Core proteome
Corallococcus sp. strain EGB	EGBGL006415	Cluster3011	Core proteome
Corallococcus sp. strain EGB	EGBGL006414	Cluster3012	Core proteome
Corallococcus sp. strain EGB	EGBGL006413	Cluster1579	Core proteome
Corallococcus sp. strain EGB	EGBGL006411	Cluster2672	Core proteome
Corallococcus sp. strain EGB	EGBGL006410	Cluster352	Core proteome
Corallococcus sp. strain EGB	EGBGL006409	Cluster1754	Core proteome
Corallococcus sp. strain EGB	EGBGL006408	Cluster1021	Core proteome
Corallococcus sp. strain EGB	EGBGL006407	Cluster4034	Core proteome
Corallococcus sp. strain EGB	EGBGL006405	Cluster2521	Core proteome
Corallococcus sp. strain EGB	EGBGL006403	Cluster1291	Core proteome
Corallococcus sp. strain EGB	EGBGL006402	Cluster1290	Core proteome
Corallococcus sp. strain EGB	EGBGL006401	Cluster1289	Core proteome
Corallococcus sp. strain EGB	EGBGL006400	Cluster4033	Core proteome
Corallococcus sp. strain EGB	EGBGL006399	Cluster4032	Core proteome
Corallococcus sp. strain EGB	EGBGL006398	Cluster4035	Core proteome
Corallococcus sp. strain EGB	EGBGL006397	Cluster1476	Core proteome
Corallococcus sp. strain EGB	EGBGL006396	Cluster13	Core proteome
Corallococcus sp. strain EGB	EGBGL006395	Cluster1194	Core proteome
Corallococcus sp. strain EGB	EGBGL006394	Cluster3075	Core proteome
Corallococcus sp. strain EGB	EGBGL006393	Cluster3076	Core proteome
Corallococcus sp. strain EGB	EGBGL006392	Cluster1323	Core proteome
Corallococcus sp. strain EGB	EGBGL006391	Cluster3013	Core proteome
Corallococcus sp. strain EGB	EGBGL006390	Cluster3077	Core proteome
Corallococcus sp. strain EGB	EGBGL006389	Cluster3079	Core proteome
Corallococcus sp. strain EGB	EGBGL006388	Cluster711	Core proteome
Corallococcus sp. strain EGB	EGBGL006387	Cluster711	Core proteome
Corallococcus sp. strain EGB	EGBGL006386	Cluster4321	Core proteome
Corallococcus sp. strain EGB	EGBGL006385	Cluster41	Core proteome
Corallococcus sp. strain EGB	EGBGL006384	Cluster340	Core proteome
Corallococcus sp. strain EGB	EGBGL006383	Cluster3080	Core proteome
Corallococcus sp. strain EGB	EGBGL006382	Cluster6	Core proteome
Corallococcus sp. strain EGB	EGBGL006381	Cluster3081	Core proteome
Corallococcus sp. strain EGB	EGBGL006378	Cluster3082	Core proteome
Corallococcus sp. strain EGB	EGBGL006377	Cluster1324	Core proteome
Corallococcus sp. strain EGB	EGBGL006375	Cluster479	Core proteome
Corallococcus sp. strain EGB	EGBGL006373	Cluster652	Core proteome
Corallococcus sp. strain EGB	EGBGL006372	Cluster631	Core proteome
Corallococcus sp. strain EGB	EGBGL006370	Cluster3068	Core proteome
Corallococcus sp. strain EGB	EGBGL006369	Cluster542	Core proteome
Corallococcus sp. strain EGB	EGBGL006368	Cluster35	Core proteome
Corallococcus sp. strain EGB	EGBGL006367	Cluster69	Core proteome
Corallococcus sp. strain EGB	EGBGL006366	Cluster253	Core proteome
Corallococcus sp. strain EGB	EGBGL006364	Cluster225	Core proteome
Corallococcus sp. strain EGB	EGBGL006361	Cluster322	Core proteome
Corallococcus sp. strain EGB	EGBGL006360	Cluster90	Core proteome
Corallococcus sp. strain EGB	EGBGL006359	Cluster3548	Core proteome
Corallococcus sp. strain EGB	EGBGL006358	Cluster9	Core proteome
Corallococcus sp. strain EGB	EGBGL006357	Cluster329	Core proteome
Corallococcus sp. strain EGB	EGBGL006355	Cluster3557	Core proteome
Corallococcus sp. strain EGB	EGBGL006354	Cluster3556	Core proteome
Corallococcus sp. strain EGB	EGBGL006351	Cluster450	Core proteome
Corallococcus sp. strain EGB	EGBGL006350	Cluster2720	Core proteome
Corallococcus sp. strain EGB	EGBGL006349	Cluster2344	Core proteome
Corallococcus sp. strain EGB	EGBGL006348	Cluster149	Core proteome
Corallococcus sp. strain EGB	EGBGL006347	Cluster443	Core proteome
Corallococcus sp. strain EGB	EGBGL006345	Cluster71	Core proteome
Corallococcus sp. strain EGB	EGBGL006344	Cluster2	Core proteome
Corallococcus sp. strain EGB	EGBGL006339	Cluster5	Core proteome
Corallococcus sp. strain EGB	EGBGL006338	Cluster2722	Core proteome
Corallococcus sp. strain EGB	EGBGL006337	Cluster19	Core proteome
Corallococcus sp. strain EGB	EGBGL006336	Cluster1	Core proteome
Corallococcus sp. strain EGB	EGBGL006334	Cluster2723	Core proteome
Corallococcus sp. strain EGB	EGBGL006332	Cluster2	Core proteome
Corallococcus sp. strain EGB	EGBGL006331	Cluster2724	Core proteome
Corallococcus sp. strain EGB	EGBGL006330	Cluster2725	Core proteome
Corallococcus sp. strain EGB	EGBGL006329	Cluster44	Core proteome
Corallococcus sp. strain EGB	EGBGL006328	Cluster1398	Core proteome
Corallococcus sp. strain EGB	EGBGL006327	Cluster314	Core proteome
Corallococcus sp. strain EGB	EGBGL006326	Cluster2726	Core proteome
Corallococcus sp. strain EGB	EGBGL006325	Cluster5	Core proteome
Corallococcus sp. strain EGB	EGBGL006324	Cluster510	Core proteome
Corallococcus sp. strain EGB	EGBGL006323	Cluster196	Core proteome
Corallococcus sp. strain EGB	EGBGL006321	Cluster3918	Core proteome
Corallococcus sp. strain EGB	EGBGL006320	Cluster1683	Core proteome
Corallococcus sp. strain EGB	EGBGL006319	Cluster321	Core proteome
Corallococcus sp. strain EGB	EGBGL006318	Cluster947	Core proteome
Corallococcus sp. strain EGB	EGBGL006317	Cluster67	Core proteome
Corallococcus sp. strain EGB	EGBGL006316	Cluster92	Core proteome
Corallococcus sp. strain EGB	EGBGL006315	Cluster1776	Core proteome
Corallococcus sp. strain EGB	EGBGL006314	Cluster2269	Core proteome
Corallococcus sp. strain EGB	EGBGL006313	Cluster2270	Core proteome
Corallococcus sp. strain EGB	EGBGL006312	Cluster2271	Core proteome
Corallococcus sp. strain EGB	EGBGL006311	Cluster2272	Core proteome
Corallococcus sp. strain EGB	EGBGL006310	Cluster1093	Core proteome
Corallococcus sp. strain EGB	EGBGL006309	Cluster2273	Core proteome
Corallococcus sp. strain EGB	EGBGL006308	Cluster2274	Core proteome
Corallococcus sp. strain EGB	EGBGL006307	Cluster1094	Core proteome
Corallococcus sp. strain EGB	EGBGL006305	Cluster2276	Core proteome
Corallococcus sp. strain EGB	EGBGL006304	Cluster2277	Core proteome
Corallococcus sp. strain EGB	EGBGL006303	Cluster3	Core proteome
Corallococcus sp. strain EGB	EGBGL006302	Cluster2278	Core proteome
Corallococcus sp. strain EGB	EGBGL006299	Cluster5	Core proteome
Corallococcus sp. strain EGB	EGBGL006298	Cluster7	Core proteome
Corallococcus sp. strain EGB	EGBGL006297	Cluster89	Core proteome
Corallococcus sp. strain EGB	EGBGL006293	Cluster2279	Core proteome
Corallococcus sp. strain EGB	EGBGL006292	Cluster1612	Core proteome
Corallococcus sp. strain EGB	EGBGL006291	Cluster619	Core proteome
Corallococcus sp. strain EGB	EGBGL006290	Cluster2282	Core proteome
Corallococcus sp. strain EGB	EGBGL006289	Cluster2283	Core proteome
Corallococcus sp. strain EGB	EGBGL006286	Cluster529	Core proteome
Corallococcus sp. strain EGB	EGBGL006285	Cluster195	Core proteome
Corallococcus sp. strain EGB	EGBGL006284	Cluster589	Core proteome
Corallococcus sp. strain EGB	EGBGL006283	Cluster1601	Core proteome
Corallococcus sp. strain EGB	EGBGL006282	Cluster2284	Core proteome
Corallococcus sp. strain EGB	EGBGL006281	Cluster2285	Core proteome
Corallococcus sp. strain EGB	EGBGL006279	Cluster124	Core proteome
Corallococcus sp. strain EGB	EGBGL006277	Cluster521	Core proteome
Corallococcus sp. strain EGB	EGBGL006276	Cluster925	Core proteome
Corallococcus sp. strain EGB	EGBGL006275	Cluster77	Core proteome
Corallococcus sp. strain EGB	EGBGL006274	Cluster995	Core proteome
Corallococcus sp. strain EGB	EGBGL006273	Cluster925	Core proteome
Corallococcus sp. strain EGB	EGBGL006272	Cluster2998	Core proteome
Corallococcus sp. strain EGB	EGBGL006268	Cluster6	Core proteome
Corallococcus sp. strain EGB	EGBGL006267	Cluster227	Core proteome
Corallococcus sp. strain EGB	EGBGL006266	Cluster6	Core proteome
Corallococcus sp. strain EGB	EGBGL006265	Cluster223	Core proteome
Corallococcus sp. strain EGB	EGBGL006263	Cluster211	Core proteome
Corallococcus sp. strain EGB	EGBGL006261	Cluster2997	Core proteome
Corallococcus sp. strain EGB	EGBGL006260	Cluster47	Core proteome
Corallococcus sp. strain EGB	EGBGL006259	Cluster1184	Core proteome
Corallococcus sp. strain EGB	EGBGL006258	Cluster2990	Core proteome
Corallococcus sp. strain EGB	EGBGL006257	Cluster1461	Core proteome
Corallococcus sp. strain EGB	EGBGL006256	Cluster390	Core proteome
Corallococcus sp. strain EGB	EGBGL006255	Cluster4174	Core proteome
Corallococcus sp. strain EGB	EGBGL006254	Cluster4175	Core proteome
Corallococcus sp. strain EGB	EGBGL006252	Cluster553	Core proteome
Corallococcus sp. strain EGB	EGBGL006251	Cluster4008	Core proteome
Corallococcus sp. strain EGB	EGBGL006250	Cluster3520	Core proteome
Corallococcus sp. strain EGB	EGBGL006249	Cluster2612	Core proteome
Corallococcus sp. strain EGB	EGBGL006248	Cluster2613	Core proteome
Corallococcus sp. strain EGB	EGBGL006247	Cluster4009	Core proteome
Corallococcus sp. strain EGB	EGBGL006246	Cluster1813	Core proteome
Corallococcus sp. strain EGB	EGBGL006245	Cluster921	Core proteome
Corallococcus sp. strain EGB	EGBGL006244	Cluster4010	Core proteome
Corallococcus sp. strain EGB	EGBGL006243	Cluster4046	Core proteome
Corallococcus sp. strain EGB	EGBGL006242	Cluster2150	Core proteome
Corallococcus sp. strain EGB	EGBGL006241	Cluster4045	Core proteome
Corallococcus sp. strain EGB	EGBGL006240	Cluster4044	Core proteome
Corallococcus sp. strain EGB	EGBGL006239	Cluster419	Core proteome
Corallococcus sp. strain EGB	EGBGL006238	Cluster4043	Core proteome
Corallococcus sp. strain EGB	EGBGL006237	Cluster2204	Core proteome
Corallococcus sp. strain EGB	EGBGL006236	Cluster366	Core proteome
Corallococcus sp. strain EGB	EGBGL006234	Cluster11	Core proteome
Corallococcus sp. strain EGB	EGBGL006233	Cluster2205	Core proteome
Corallococcus sp. strain EGB	EGBGL006232	Cluster1081	Core proteome
Corallococcus sp. strain EGB	EGBGL006227	Cluster1	Core proteome
Corallococcus sp. strain EGB	EGBGL006226	Cluster2206	Core proteome
Corallococcus sp. strain EGB	EGBGL006224	Cluster335	Core proteome
Corallococcus sp. strain EGB	EGBGL006223	Cluster397	Core proteome
Corallococcus sp. strain EGB	EGBGL006222	Cluster4211	Core proteome
Corallococcus sp. strain EGB	EGBGL006221	Cluster2207	Core proteome
Corallococcus sp. strain EGB	EGBGL006220	Cluster4212	Core proteome
Corallococcus sp. strain EGB	EGBGL006219	Cluster4250	Core proteome
Corallococcus sp. strain EGB	EGBGL006218	Cluster2208	Core proteome
Corallococcus sp. strain EGB	EGBGL006217	Cluster4213	Core proteome
Corallococcus sp. strain EGB	EGBGL006216	Cluster1030	Core proteome
Corallococcus sp. strain EGB	EGBGL006214	Cluster2209	Core proteome
Corallococcus sp. strain EGB	EGBGL006213	Cluster290	Core proteome
Corallococcus sp. strain EGB	EGBGL006212	Cluster1082	Core proteome
Corallococcus sp. strain EGB	EGBGL006211	Cluster2210	Core proteome
Corallococcus sp. strain EGB	EGBGL006210	Cluster2229	Core proteome
Corallococcus sp. strain EGB	EGBGL006209	Cluster17	Core proteome
Corallococcus sp. strain EGB	EGBGL006208	Cluster2230	Core proteome
Corallococcus sp. strain EGB	EGBGL006207	Cluster2231	Core proteome
Corallococcus sp. strain EGB	EGBGL006206	Cluster89	Core proteome
Corallococcus sp. strain EGB	EGBGL006205	Cluster79	Core proteome
Corallococcus sp. strain EGB	EGBGL006204	Cluster370	Core proteome
Corallococcus sp. strain EGB	EGBGL006203	Cluster7	Core proteome
Corallococcus sp. strain EGB	EGBGL006202	Cluster5	Core proteome
Corallococcus sp. strain EGB	EGBGL006199	Cluster2232	Core proteome
Corallococcus sp. strain EGB	EGBGL006198	Cluster4	Core proteome
Corallococcus sp. strain EGB	EGBGL006197	Cluster2233	Core proteome
Corallococcus sp. strain EGB	EGBGL006196	Cluster601	Core proteome
Corallococcus sp. strain EGB	EGBGL006195	Cluster2234	Core proteome
Corallococcus sp. strain EGB	EGBGL006194	Cluster7	Core proteome
Corallococcus sp. strain EGB	EGBGL006193	Cluster5	Core proteome
Corallococcus sp. strain EGB	EGBGL006192	Cluster1396	Core proteome
Corallococcus sp. strain EGB	EGBGL006191	Cluster2235	Core proteome
Corallococcus sp. strain EGB	EGBGL006190	Cluster2236	Core proteome
Corallococcus sp. strain EGB	EGBGL006189	Cluster4273	Core proteome
Corallococcus sp. strain EGB	EGBGL006188	Cluster2237	Core proteome
Corallococcus sp. strain EGB	EGBGL006187	Cluster2240	Core proteome
Corallococcus sp. strain EGB	EGBGL006186	Cluster2241	Core proteome
Corallococcus sp. strain EGB	EGBGL006185	Cluster2242	Core proteome
Corallococcus sp. strain EGB	EGBGL006184	Cluster2243	Core proteome
Corallococcus sp. strain EGB	EGBGL006183	Cluster112	Core proteome
Corallococcus sp. strain EGB	EGBGL006182	Cluster2245	Core proteome
Corallococcus sp. strain EGB	EGBGL006181	Cluster850	Core proteome
Corallococcus sp. strain EGB	EGBGL006180	Cluster2246	Core proteome
Corallococcus sp. strain EGB	EGBGL006179	Cluster2253	Core proteome
Corallococcus sp. strain EGB	EGBGL006178	Cluster2247	Core proteome
Corallococcus sp. strain EGB	EGBGL006177	Cluster2248	Core proteome
Corallococcus sp. strain EGB	EGBGL006176	Cluster2249	Core proteome
Corallococcus sp. strain EGB	EGBGL006175	Cluster291	Core proteome
Corallococcus sp. strain EGB	EGBGL006174	Cluster2250	Core proteome
Corallococcus sp. strain EGB	EGBGL006173	Cluster2252	Core proteome
Corallococcus sp. strain EGB	EGBGL006171	Cluster1585	Core proteome
Corallococcus sp. strain EGB	EGBGL006170	Cluster1250	Core proteome
Corallococcus sp. strain EGB	EGBGL006169	Cluster837	Core proteome
Corallococcus sp. strain EGB	EGBGL006168	Cluster2027	Core proteome
Corallococcus sp. strain EGB	EGBGL006166	Cluster1012	Core proteome
Corallococcus sp. strain EGB	EGBGL006165	Cluster856	Core proteome
Corallococcus sp. strain EGB	EGBGL006164	Cluster1249	Core proteome
Corallococcus sp. strain EGB	EGBGL006163	Cluster57	Core proteome
Corallococcus sp. strain EGB	EGBGL006162	Cluster2680	Core proteome
Corallococcus sp. strain EGB	EGBGL006161	Cluster3610	Core proteome
Corallococcus sp. strain EGB	EGBGL006160	Cluster3608	Core proteome
Corallococcus sp. strain EGB	EGBGL006159	Cluster3607	Core proteome
Corallococcus sp. strain EGB	EGBGL006157	Cluster4	Core proteome
Corallococcus sp. strain EGB	EGBGL006156	Cluster3606	Core proteome
Corallococcus sp. strain EGB	EGBGL006155	Cluster2996	Core proteome
Corallococcus sp. strain EGB	EGBGL006154	Cluster966	Core proteome
Corallococcus sp. strain EGB	EGBGL006153	Cluster419	Core proteome
Corallococcus sp. strain EGB	EGBGL006152	Cluster3602	Core proteome
Corallococcus sp. strain EGB	EGBGL006151	Cluster2440	Core proteome
Corallococcus sp. strain EGB	EGBGL006150	Cluster327	Core proteome
Corallococcus sp. strain EGB	EGBGL006149	Cluster1873	Core proteome
Corallococcus sp. strain EGB	EGBGL006148	Cluster4133	Core proteome
Corallococcus sp. strain EGB	EGBGL006147	Cluster4134	Core proteome
Corallococcus sp. strain EGB	EGBGL006146	Cluster4172	Core proteome
Corallococcus sp. strain EGB	EGBGL006145	Cluster4367	Core proteome
Corallococcus sp. strain EGB	EGBGL006143	Cluster3311	Core proteome
Corallococcus sp. strain EGB	EGBGL006142	Cluster2137	Core proteome
Corallococcus sp. strain EGB	EGBGL006140	Cluster3794	Core proteome
Corallococcus sp. strain EGB	EGBGL006137	Cluster11	Core proteome
Corallococcus sp. strain EGB	EGBGL006130	Cluster1269	Core proteome
Corallococcus sp. strain EGB	EGBGL006129	Cluster3795	Core proteome
Corallococcus sp. strain EGB	EGBGL006126	Cluster4189	Core proteome
Corallococcus sp. strain EGB	EGBGL006124	Cluster4199	Core proteome
Corallococcus sp. strain EGB	EGBGL006123	Cluster310	Core proteome
Corallococcus sp. strain EGB	EGBGL006122	Cluster310	Core proteome
Corallococcus sp. strain EGB	EGBGL006121	Cluster3921	Core proteome
Corallococcus sp. strain EGB	EGBGL006120	Cluster2868	Core proteome
Corallococcus sp. strain EGB	EGBGL006119	Cluster2739	Core proteome
Corallococcus sp. strain EGB	EGBGL006118	Cluster4356	Core proteome
Corallococcus sp. strain EGB	EGBGL006117	Cluster1635	Core proteome
Corallococcus sp. strain EGB	EGBGL006116	Cluster3920	Core proteome
Corallococcus sp. strain EGB	EGBGL006114	Cluster4	Core proteome
Corallococcus sp. strain EGB	EGBGL006113	Cluster459	Core proteome
Corallococcus sp. strain EGB	EGBGL006112	Cluster3919	Core proteome
Corallococcus sp. strain EGB	EGBGL006111	Cluster2112	Core proteome
Corallococcus sp. strain EGB	EGBGL006109	Cluster1301	Core proteome
Corallococcus sp. strain EGB	EGBGL006108	Cluster2202	Core proteome
Corallococcus sp. strain EGB	EGBGL006107	Cluster1	Core proteome
Corallococcus sp. strain EGB	EGBGL006106	Cluster1456	Core proteome
Corallococcus sp. strain EGB	EGBGL006104	Cluster3774	Core proteome
Corallococcus sp. strain EGB	EGBGL006103	Cluster3775	Core proteome
Corallococcus sp. strain EGB	EGBGL006102	Cluster3776	Core proteome
Corallococcus sp. strain EGB	EGBGL006101	Cluster4	Core proteome
Corallococcus sp. strain EGB	EGBGL006100	Cluster1267	Core proteome
Corallococcus sp. strain EGB	EGBGL006099	Cluster2	Core proteome
Corallococcus sp. strain EGB	EGBGL006098	Cluster2503	Core proteome
Corallococcus sp. strain EGB	EGBGL006097	Cluster3777	Core proteome
Corallococcus sp. strain EGB	EGBGL006096	Cluster2396	Core proteome
Corallococcus sp. strain EGB	EGBGL006095	Cluster1942	Core proteome
Corallococcus sp. strain EGB	EGBGL006094	Cluster435	Core proteome
Corallococcus sp. strain EGB	EGBGL006093	Cluster1380	Core proteome
Corallococcus sp. strain EGB	EGBGL006091	Cluster3910	Core proteome
Corallococcus sp. strain EGB	EGBGL006090	Cluster3909	Core proteome
Corallococcus sp. strain EGB	EGBGL006089	Cluster3908	Core proteome
Corallococcus sp. strain EGB	EGBGL006088	Cluster914	Core proteome
Corallococcus sp. strain EGB	EGBGL006087	Cluster3400	Core proteome
Corallococcus sp. strain EGB	EGBGL006086	Cluster3907	Core proteome
Corallococcus sp. strain EGB	EGBGL006084	Cluster5	Core proteome
Corallococcus sp. strain EGB	EGBGL006082	Cluster3906	Core proteome
Corallococcus sp. strain EGB	EGBGL006081	Cluster3905	Core proteome
Corallococcus sp. strain EGB	EGBGL006080	Cluster3904	Core proteome
Corallococcus sp. strain EGB	EGBGL006079	Cluster1505	Core proteome
Corallococcus sp. strain EGB	EGBGL006078	Cluster48	Core proteome
Corallococcus sp. strain EGB	EGBGL006077	Cluster2685	Core proteome
Corallococcus sp. strain EGB	EGBGL006076	Cluster3981	Core proteome
Corallococcus sp. strain EGB	EGBGL006075	Cluster3984	Core proteome
Corallococcus sp. strain EGB	EGBGL006074	Cluster3985	Core proteome
Corallococcus sp. strain EGB	EGBGL006073	Cluster3029	Core proteome
Corallococcus sp. strain EGB	EGBGL006072	Cluster3982	Core proteome
Corallococcus sp. strain EGB	EGBGL006071	Cluster3986	Core proteome
Corallococcus sp. strain EGB	EGBGL006070	Cluster1	Core proteome
Corallococcus sp. strain EGB	EGBGL006069	Cluster3983	Core proteome
Corallococcus sp. strain EGB	EGBGL006067	Cluster1864	Core proteome
Corallococcus sp. strain EGB	EGBGL006066	Cluster1862	Core proteome
Corallococcus sp. strain EGB	EGBGL006065	Cluster1861	Core proteome
Corallococcus sp. strain EGB	EGBGL006064	Cluster1859	Core proteome
Corallococcus sp. strain EGB	EGBGL006063	Cluster4289	Core proteome
Corallococcus sp. strain EGB	EGBGL006062	Cluster351	Core proteome
Corallococcus sp. strain EGB	EGBGL006061	Cluster316	Core proteome
Corallococcus sp. strain EGB	EGBGL006060	Cluster1857	Core proteome
Corallococcus sp. strain EGB	EGBGL006059	Cluster1856	Core proteome
Corallococcus sp. strain EGB	EGBGL006058	Cluster349	Core proteome
Corallococcus sp. strain EGB	EGBGL006057	Cluster1373	Core proteome
Corallococcus sp. strain EGB	EGBGL006056	Cluster1866	Core proteome
Corallococcus sp. strain EGB	EGBGL006053	Cluster951	Core proteome
Corallococcus sp. strain EGB	EGBGL006052	Cluster1855	Core proteome
Corallococcus sp. strain EGB	EGBGL006051	Cluster1854	Core proteome
Corallococcus sp. strain EGB	EGBGL006049	Cluster348	Core proteome
Corallococcus sp. strain EGB	EGBGL006048	Cluster1852	Core proteome
Corallococcus sp. strain EGB	EGBGL006047	Cluster1	Core proteome
Corallococcus sp. strain EGB	EGBGL006046	Cluster1025	Core proteome
Corallococcus sp. strain EGB	EGBGL006044	Cluster1849	Core proteome
Corallococcus sp. strain EGB	EGBGL006043	Cluster1847	Core proteome
Corallococcus sp. strain EGB	EGBGL006042	Cluster19	Core proteome
Corallococcus sp. strain EGB	EGBGL006041	Cluster1156	Core proteome
Corallococcus sp. strain EGB	EGBGL006040	Cluster1024	Core proteome
Corallococcus sp. strain EGB	EGBGL006039	Cluster610	Core proteome
Corallococcus sp. strain EGB	EGBGL006038	Cluster571	Core proteome
Corallococcus sp. strain EGB	EGBGL006037	Cluster610	Core proteome
Corallococcus sp. strain EGB	EGBGL006036	Cluster571	Core proteome
Corallococcus sp. strain EGB	EGBGL006034	Cluster4288	Core proteome
Corallococcus sp. strain EGB	EGBGL006033	Cluster1845	Core proteome
Corallococcus sp. strain EGB	EGBGL006032	Cluster1844	Core proteome
Corallococcus sp. strain EGB	EGBGL006031	Cluster1389	Core proteome
Corallococcus sp. strain EGB	EGBGL006030	Cluster1843	Core proteome
Corallococcus sp. strain EGB	EGBGL006029	Cluster2	Core proteome
Corallococcus sp. strain EGB	EGBGL006028	Cluster1842	Core proteome
Corallococcus sp. strain EGB	EGBGL006027	Cluster13	Core proteome
Corallococcus sp. strain EGB	EGBGL006026	Cluster1409	Core proteome
Corallococcus sp. strain EGB	EGBGL006025	Cluster1841	Core proteome
Corallococcus sp. strain EGB	EGBGL006024	Cluster1840	Core proteome
Corallococcus sp. strain EGB	EGBGL006023	Cluster1839	Core proteome
Corallococcus sp. strain EGB	EGBGL006022	Cluster1838	Core proteome
Corallococcus sp. strain EGB	EGBGL006021	Cluster1835	Core proteome
Corallococcus sp. strain EGB	EGBGL006020	Cluster1832	Core proteome
Corallococcus sp. strain EGB	EGBGL006019	Cluster827	Core proteome
Corallococcus sp. strain EGB	EGBGL006018	Cluster1833	Core proteome
Corallococcus sp. strain EGB	EGBGL006017	Cluster1831	Core proteome
Corallococcus sp. strain EGB	EGBGL006016	Cluster1026	Core proteome
Corallococcus sp. strain EGB	EGBGL006015	Cluster1022	Core proteome
Corallococcus sp. strain EGB	EGBGL006014	Cluster347	Core proteome
Corallococcus sp. strain EGB	EGBGL006013	Cluster1830	Core proteome
Corallococcus sp. strain EGB	EGBGL006012	Cluster327	Core proteome
Corallococcus sp. strain EGB	EGBGL006011	Cluster1826	Core proteome
Corallococcus sp. strain EGB	EGBGL006010	Cluster1394	Core proteome
Corallococcus sp. strain EGB	EGBGL006008	Cluster26	Core proteome
Corallococcus sp. strain EGB	EGBGL006007	Cluster3793	Core proteome
Corallococcus sp. strain EGB	EGBGL006006	Cluster3792	Core proteome
Corallococcus sp. strain EGB	EGBGL006005	Cluster112	Core proteome
Corallococcus sp. strain EGB	EGBGL006004	Cluster3379	Core proteome
Corallococcus sp. strain EGB	EGBGL006003	Cluster1548	Core proteome
Corallococcus sp. strain EGB	EGBGL006002	Cluster5	Core proteome
Corallococcus sp. strain EGB	EGBGL006001	Cluster492	Core proteome
Corallococcus sp. strain EGB	EGBGL005999	Cluster3591	Core proteome
Corallococcus sp. strain EGB	EGBGL005998	Cluster3590	Core proteome
Corallococcus sp. strain EGB	EGBGL005997	Cluster704	Core proteome
Corallococcus sp. strain EGB	EGBGL005996	Cluster4	Core proteome
Corallococcus sp. strain EGB	EGBGL005995	Cluster3589	Core proteome
Corallococcus sp. strain EGB	EGBGL005994	Cluster3588	Core proteome
Corallococcus sp. strain EGB	EGBGL005993	Cluster169	Core proteome
Corallococcus sp. strain EGB	EGBGL005991	Cluster2563	Core proteome
Corallococcus sp. strain EGB	EGBGL005990	Cluster1582	Core proteome
Corallococcus sp. strain EGB	EGBGL005989	Cluster3585	Core proteome
Corallococcus sp. strain EGB	EGBGL005988	Cluster3584	Core proteome
Corallococcus sp. strain EGB	EGBGL005987	Cluster1245	Core proteome
Corallococcus sp. strain EGB	EGBGL005986	Cluster418	Core proteome
Corallococcus sp. strain EGB	EGBGL005985	Cluster1244	Core proteome
Corallococcus sp. strain EGB	EGBGL005984	Cluster3583	Core proteome
Corallococcus sp. strain EGB	EGBGL005983	Cluster4205	Core proteome
Corallococcus sp. strain EGB	EGBGL005982	Cluster157	Core proteome
Corallococcus sp. strain EGB	EGBGL005981	Cluster4203	Core proteome
Corallococcus sp. strain EGB	EGBGL005980	Cluster3731	Core proteome
Corallococcus sp. strain EGB	EGBGL005979	Cluster1701	Core proteome
Corallococcus sp. strain EGB	EGBGL005978	Cluster1086	Core proteome
Corallococcus sp. strain EGB	EGBGL005977	Cluster2002	Core proteome
Corallococcus sp. strain EGB	EGBGL005976	Cluster1549	Core proteome
Corallococcus sp. strain EGB	EGBGL005975	Cluster149	Core proteome
Corallococcus sp. strain EGB	EGBGL005974	Cluster296	Core proteome
Corallococcus sp. strain EGB	EGBGL005973	Cluster432	Core proteome
Corallococcus sp. strain EGB	EGBGL005971	Cluster3730	Core proteome
Corallococcus sp. strain EGB	EGBGL005970	Cluster3729	Core proteome
Corallococcus sp. strain EGB	EGBGL005969	Cluster139	Core proteome
Corallococcus sp. strain EGB	EGBGL005968	Cluster3728	Core proteome
Corallococcus sp. strain EGB	EGBGL005967	Cluster1135	Core proteome
Corallococcus sp. strain EGB	EGBGL005965	Cluster85	Core proteome
Corallococcus sp. strain EGB	EGBGL005964	Cluster4201	Core proteome
Corallococcus sp. strain EGB	EGBGL005962	Cluster752	Core proteome
Corallococcus sp. strain EGB	EGBGL005961	Cluster793	Core proteome
Corallococcus sp. strain EGB	EGBGL005960	Cluster3647	Core proteome
Corallococcus sp. strain EGB	EGBGL005959	Cluster3646	Core proteome
Corallococcus sp. strain EGB	EGBGL005958	Cluster3645	Core proteome
Corallococcus sp. strain EGB	EGBGL005957	Cluster1440	Core proteome
Corallococcus sp. strain EGB	EGBGL005956	Cluster1253	Core proteome
Corallococcus sp. strain EGB	EGBGL005955	Cluster3644	Core proteome
Corallococcus sp. strain EGB	EGBGL005954	Cluster1392	Core proteome
Corallococcus sp. strain EGB	EGBGL005953	Cluster3643	Core proteome
Corallococcus sp. strain EGB	EGBGL005952	Cluster2	Core proteome
Corallococcus sp. strain EGB	EGBGL005951	Cluster3642	Core proteome
Corallococcus sp. strain EGB	EGBGL005950	Cluster166	Core proteome
Corallococcus sp. strain EGB	EGBGL005949	Cluster4264	Core proteome
Corallococcus sp. strain EGB	EGBGL005948	Cluster4343	Core proteome
Corallococcus sp. strain EGB	EGBGL005946	Cluster3641	Core proteome
Corallococcus sp. strain EGB	EGBGL005945	Cluster3640	Core proteome
Corallococcus sp. strain EGB	EGBGL005944	Cluster604	Core proteome
Corallococcus sp. strain EGB	EGBGL005943	Cluster3576	Core proteome
Corallococcus sp. strain EGB	EGBGL005942	Cluster3577	Core proteome
Corallococcus sp. strain EGB	EGBGL005941	Cluster3476	Core proteome
Corallococcus sp. strain EGB	EGBGL005940	Cluster3578	Core proteome
Corallococcus sp. strain EGB	EGBGL005939	Cluster1391	Core proteome
Corallococcus sp. strain EGB	EGBGL005938	Cluster1663	Core proteome
Corallococcus sp. strain EGB	EGBGL005937	Cluster3579	Core proteome
Corallococcus sp. strain EGB	EGBGL005936	Cluster2992	Core proteome
Corallococcus sp. strain EGB	EGBGL005935	Cluster3580	Core proteome
Corallococcus sp. strain EGB	EGBGL005934	Cluster2	Core proteome
Corallococcus sp. strain EGB	EGBGL005932	Cluster1152	Core proteome
Corallococcus sp. strain EGB	EGBGL005931	Cluster2317	Core proteome
Corallococcus sp. strain EGB	EGBGL005930	Cluster3581	Core proteome
Corallococcus sp. strain EGB	EGBGL005929	Cluster3582	Core proteome
Corallococcus sp. strain EGB	EGBGL005928	Cluster1422	Core proteome
Corallococcus sp. strain EGB	EGBGL005927	Cluster40	Core proteome
Corallococcus sp. strain EGB	EGBGL005926	Cluster3420	Core proteome
Corallococcus sp. strain EGB	EGBGL005925	Cluster1033	Core proteome
Corallococcus sp. strain EGB	EGBGL005924	Cluster3421	Core proteome
Corallococcus sp. strain EGB	EGBGL005922	Cluster222	Core proteome
Corallococcus sp. strain EGB	EGBGL005921	Cluster8	Core proteome
Corallococcus sp. strain EGB	EGBGL005920	Cluster1967	Core proteome
Corallococcus sp. strain EGB	EGBGL005918	Cluster3	Core proteome
Corallococcus sp. strain EGB	EGBGL005916	Cluster26	Core proteome
Corallococcus sp. strain EGB	EGBGL005915	Cluster2979	Core proteome
Corallococcus sp. strain EGB	EGBGL005914	Cluster1060	Core proteome
Corallococcus sp. strain EGB	EGBGL005913	Cluster27	Core proteome
Corallococcus sp. strain EGB	EGBGL005911	Cluster1132	Core proteome
Corallococcus sp. strain EGB	EGBGL005910	Cluster117	Core proteome
Corallococcus sp. strain EGB	EGBGL005909	Cluster12	Core proteome
Corallococcus sp. strain EGB	EGBGL005900	Cluster639	Core proteome
Corallococcus sp. strain EGB	EGBGL005899	Cluster776	Core proteome
Corallococcus sp. strain EGB	EGBGL005898	Cluster125	Core proteome
Corallococcus sp. strain EGB	EGBGL005894	Cluster2008	Core proteome
Corallococcus sp. strain EGB	EGBGL005892	Cluster2555	Core proteome
Corallococcus sp. strain EGB	EGBGL005891	Cluster935	Core proteome
Corallococcus sp. strain EGB	EGBGL005889	Cluster90	Core proteome
Corallococcus sp. strain EGB	EGBGL005887	Cluster269	Core proteome
Corallococcus sp. strain EGB	EGBGL005883	Cluster497	Core proteome
Corallococcus sp. strain EGB	EGBGL005881	Cluster4	Core proteome
Corallococcus sp. strain EGB	EGBGL005875	Cluster1	Core proteome
Corallococcus sp. strain EGB	EGBGL005869	Cluster207	Core proteome
Corallococcus sp. strain EGB	EGBGL005863	Cluster4	Core proteome
Corallococcus sp. strain EGB	EGBGL005861	Cluster81	Core proteome
Corallococcus sp. strain EGB	EGBGL005859	Cluster901	Core proteome
Corallococcus sp. strain EGB	EGBGL005858	Cluster204	Core proteome
Corallococcus sp. strain EGB	EGBGL005856	Cluster3418	Core proteome
Corallococcus sp. strain EGB	EGBGL005855	Cluster5	Core proteome
Corallococcus sp. strain EGB	EGBGL005854	Cluster7	Core proteome
Corallococcus sp. strain EGB	EGBGL005852	Cluster4	Core proteome
Corallococcus sp. strain EGB	EGBGL005849	Cluster24	Core proteome
Corallococcus sp. strain EGB	EGBGL005848	Cluster3419	Core proteome
Corallococcus sp. strain EGB	EGBGL005845	Cluster536	Core proteome
Corallococcus sp. strain EGB	EGBGL005844	Cluster3825	Core proteome
Corallococcus sp. strain EGB	EGBGL005843	Cluster1050	Core proteome
Corallococcus sp. strain EGB	EGBGL005841	Cluster3705	Core proteome
Corallococcus sp. strain EGB	EGBGL005839	Cluster522	Core proteome
Corallococcus sp. strain EGB	EGBGL005838	Cluster3251	Core proteome
Corallococcus sp. strain EGB	EGBGL005837	Cluster3678	Core proteome
Corallococcus sp. strain EGB	EGBGL005835	Cluster4243	Core proteome
Corallococcus sp. strain EGB	EGBGL005834	Cluster2544	Core proteome
Corallococcus sp. strain EGB	EGBGL005833	Cluster148	Core proteome
Corallococcus sp. strain EGB	EGBGL005831	Cluster221	Core proteome
Corallococcus sp. strain EGB	EGBGL005830	Cluster4236	Core proteome
Corallococcus sp. strain EGB	EGBGL005828	Cluster3779	Core proteome
Corallococcus sp. strain EGB	EGBGL005827	Cluster566	Core proteome
Corallococcus sp. strain EGB	EGBGL005826	Cluster470	Core proteome
Corallococcus sp. strain EGB	EGBGL005825	Cluster650	Core proteome
Corallococcus sp. strain EGB	EGBGL005824	Cluster778	Core proteome
Corallococcus sp. strain EGB	EGBGL005822	Cluster245	Core proteome
Corallococcus sp. strain EGB	EGBGL005821	Cluster162	Core proteome
Corallococcus sp. strain EGB	EGBGL005819	Cluster95	Core proteome
Corallococcus sp. strain EGB	EGBGL005818	Cluster518	Core proteome
Corallococcus sp. strain EGB	EGBGL005817	Cluster182	Core proteome
Corallococcus sp. strain EGB	EGBGL005814	Cluster2153	Core proteome
Corallococcus sp. strain EGB	EGBGL005813	Cluster3372	Core proteome
Corallococcus sp. strain EGB	EGBGL005809	Cluster4260	Core proteome
Corallococcus sp. strain EGB	EGBGL005807	Cluster1731	Core proteome
Corallococcus sp. strain EGB	EGBGL005806	Cluster3371	Core proteome
Corallococcus sp. strain EGB	EGBGL005805	Cluster723	Core proteome
Corallococcus sp. strain EGB	EGBGL005803	Cluster279	Core proteome
Corallococcus sp. strain EGB	EGBGL005797	Cluster116	Core proteome
Corallococcus sp. strain EGB	EGBGL005796	Cluster6	Core proteome
Corallococcus sp. strain EGB	EGBGL005795	Cluster3242	Core proteome
Corallococcus sp. strain EGB	EGBGL005794	Cluster1668	Core proteome
Corallococcus sp. strain EGB	EGBGL005793	Cluster3243	Core proteome
Corallococcus sp. strain EGB	EGBGL005792	Cluster1633	Core proteome
Corallococcus sp. strain EGB	EGBGL005791	Cluster2699	Core proteome
Corallococcus sp. strain EGB	EGBGL005790	Cluster3244	Core proteome
Corallococcus sp. strain EGB	EGBGL005789	Cluster3035	Core proteome
Corallococcus sp. strain EGB	EGBGL005788	Cluster410	Core proteome
Corallococcus sp. strain EGB	EGBGL005787	Cluster2053	Core proteome
Corallococcus sp. strain EGB	EGBGL005786	Cluster2556	Core proteome
Corallococcus sp. strain EGB	EGBGL005785	Cluster1354	Core proteome
Corallococcus sp. strain EGB	EGBGL005784	Cluster3245	Core proteome
Corallococcus sp. strain EGB	EGBGL005783	Cluster3246	Core proteome
Corallococcus sp. strain EGB	EGBGL005782	Cluster2824	Core proteome
Corallococcus sp. strain EGB	EGBGL005781	Cluster2019	Core proteome
Corallococcus sp. strain EGB	EGBGL005780	Cluster4328	Core proteome
Corallococcus sp. strain EGB	EGBGL005779	Cluster3247	Core proteome
Corallococcus sp. strain EGB	EGBGL005778	Cluster3248	Core proteome
Corallococcus sp. strain EGB	EGBGL005777	Cluster3249	Core proteome
Corallococcus sp. strain EGB	EGBGL005775	Cluster1702	Core proteome
Corallococcus sp. strain EGB	EGBGL005770	Cluster768	Core proteome
Corallococcus sp. strain EGB	EGBGL005769	Cluster3455	Core proteome
Corallococcus sp. strain EGB	EGBGL005768	Cluster3456	Core proteome
Corallococcus sp. strain EGB	EGBGL005767	Cluster3457	Core proteome
Corallococcus sp. strain EGB	EGBGL005766	Cluster3	Core proteome
Corallococcus sp. strain EGB	EGBGL005765	Cluster175	Core proteome
Corallococcus sp. strain EGB	EGBGL005764	Cluster1	Core proteome
Corallococcus sp. strain EGB	EGBGL005763	Cluster84	Core proteome
Corallococcus sp. strain EGB	EGBGL005762	Cluster3250	Core proteome
Corallococcus sp. strain EGB	EGBGL005761	Cluster2	Core proteome
Corallococcus sp. strain EGB	EGBGL005760	Cluster1211	Core proteome
Corallococcus sp. strain EGB	EGBGL005759	Cluster2743	Core proteome
Corallococcus sp. strain EGB	EGBGL005758	Cluster63	Core proteome
Corallococcus sp. strain EGB	EGBGL005756	Cluster82	Core proteome
Corallococcus sp. strain EGB	EGBGL005755	Cluster3252	Core proteome
Corallococcus sp. strain EGB	EGBGL005754	Cluster3253	Core proteome
Corallococcus sp. strain EGB	EGBGL005753	Cluster155	Core proteome
Corallococcus sp. strain EGB	EGBGL005750	Cluster483	Core proteome
Corallococcus sp. strain EGB	EGBGL005748	Cluster114	Core proteome
Corallococcus sp. strain EGB	EGBGL005747	Cluster2	Core proteome
Corallococcus sp. strain EGB	EGBGL005746	Cluster2399	Core proteome
Corallococcus sp. strain EGB	EGBGL005744	Cluster2	Core proteome
Corallococcus sp. strain EGB	EGBGL005743	Cluster5	Core proteome
Corallococcus sp. strain EGB	EGBGL005742	Cluster2364	Core proteome
Corallococcus sp. strain EGB	EGBGL005741	Cluster156	Core proteome
Corallococcus sp. strain EGB	EGBGL005740	Cluster377	Core proteome
Corallococcus sp. strain EGB	EGBGL005739	Cluster453	Core proteome
Corallococcus sp. strain EGB	EGBGL005738	Cluster2362	Core proteome
Corallococcus sp. strain EGB	EGBGL005737	Cluster452	Core proteome
Corallococcus sp. strain EGB	EGBGL005736	Cluster857	Core proteome
Corallococcus sp. strain EGB	EGBGL005734	Cluster824	Core proteome
Corallococcus sp. strain EGB	EGBGL005733	Cluster2	Core proteome
Corallococcus sp. strain EGB	EGBGL005732	Cluster2	Core proteome
Corallococcus sp. strain EGB	EGBGL005730	Cluster75	Core proteome
Corallococcus sp. strain EGB	EGBGL005729	Cluster75	Core proteome
Corallococcus sp. strain EGB	EGBGL005728	Cluster378	Core proteome
Corallococcus sp. strain EGB	EGBGL005725	Cluster795	Core proteome
Corallococcus sp. strain EGB	EGBGL005720	Cluster620	Core proteome
Corallococcus sp. strain EGB	EGBGL005713	Cluster924	Core proteome
Corallococcus sp. strain EGB	EGBGL005712	Cluster528	Core proteome
Corallococcus sp. strain EGB	EGBGL005711	Cluster384	Core proteome
Corallococcus sp. strain EGB	EGBGL005710	Cluster2131	Core proteome
Corallococcus sp. strain EGB	EGBGL005708	Cluster176	Core proteome
Corallococcus sp. strain EGB	EGBGL005706	Cluster21	Core proteome
Corallococcus sp. strain EGB	EGBGL005705	Cluster2359	Core proteome
Corallococcus sp. strain EGB	EGBGL005704	Cluster2358	Core proteome
Corallococcus sp. strain EGB	EGBGL005701	Cluster1406	Core proteome
Corallococcus sp. strain EGB	EGBGL005700	Cluster2355	Core proteome
Corallococcus sp. strain EGB	EGBGL005699	Cluster133	Core proteome
Corallococcus sp. strain EGB	EGBGL005695	Cluster2354	Core proteome
Corallococcus sp. strain EGB	EGBGL005694	Cluster3451	Core proteome
Corallococcus sp. strain EGB	EGBGL005693	Cluster67	Core proteome
Corallococcus sp. strain EGB	EGBGL005691	Cluster2498	Core proteome
Corallococcus sp. strain EGB	EGBGL005690	Cluster2501	Core proteome
Corallococcus sp. strain EGB	EGBGL005688	Cluster2497	Core proteome
Corallococcus sp. strain EGB	EGBGL005687	Cluster1125	Core proteome
Corallococcus sp. strain EGB	EGBGL005686	Cluster2028	Core proteome
Corallococcus sp. strain EGB	EGBGL005685	Cluster4217	Core proteome
Corallococcus sp. strain EGB	EGBGL005684	Cluster2495	Core proteome
Corallococcus sp. strain EGB	EGBGL005683	Cluster1763	Core proteome
Corallococcus sp. strain EGB	EGBGL005682	Cluster749	Core proteome
Corallococcus sp. strain EGB	EGBGL005681	Cluster2494	Core proteome
Corallococcus sp. strain EGB	EGBGL005680	Cluster2493	Core proteome
Corallococcus sp. strain EGB	EGBGL005679	Cluster2492	Core proteome
Corallococcus sp. strain EGB	EGBGL005678	Cluster2491	Core proteome
Corallococcus sp. strain EGB	EGBGL005677	Cluster2490	Core proteome
Corallococcus sp. strain EGB	EGBGL005676	Cluster2489	Core proteome
Corallococcus sp. strain EGB	EGBGL005675	Cluster2486	Core proteome
Corallococcus sp. strain EGB	EGBGL005674	Cluster2499	Core proteome
Corallococcus sp. strain EGB	EGBGL005673	Cluster32	Core proteome
Corallococcus sp. strain EGB	EGBGL005672	Cluster1557	Core proteome
Corallococcus sp. strain EGB	EGBGL005671	Cluster2	Core proteome
Corallococcus sp. strain EGB	EGBGL005670	Cluster45	Core proteome
Corallococcus sp. strain EGB	EGBGL005669	Cluster794	Core proteome
Corallococcus sp. strain EGB	EGBGL005667	Cluster295	Core proteome
Corallococcus sp. strain EGB	EGBGL005666	Cluster3	Core proteome
Corallococcus sp. strain EGB	EGBGL005665	Cluster3	Core proteome
Corallococcus sp. strain EGB	EGBGL005664	Cluster3	Core proteome
Corallococcus sp. strain EGB	EGBGL005663	Cluster3	Core proteome
Corallococcus sp. strain EGB	EGBGL005662	Cluster3	Core proteome
Corallococcus sp. strain EGB	EGBGL005660	Cluster3438	Core proteome
Corallococcus sp. strain EGB	EGBGL005659	Cluster4231	Core proteome
Corallococcus sp. strain EGB	EGBGL005658	Cluster724	Core proteome
Corallococcus sp. strain EGB	EGBGL005657	Cluster1295	Core proteome
Corallococcus sp. strain EGB	EGBGL005656	Cluster672	Core proteome
Corallococcus sp. strain EGB	EGBGL005655	Cluster3837	Core proteome
Corallococcus sp. strain EGB	EGBGL005654	Cluster3862	Core proteome
Corallococcus sp. strain EGB	EGBGL005653	Cluster3863	Core proteome
Corallococcus sp. strain EGB	EGBGL005652	Cluster3864	Core proteome
Corallococcus sp. strain EGB	EGBGL005651	Cluster21	Core proteome
Corallococcus sp. strain EGB	EGBGL005650	Cluster24	Core proteome
Corallococcus sp. strain EGB	EGBGL005649	Cluster3865	Core proteome
Corallococcus sp. strain EGB	EGBGL005648	Cluster146	Core proteome
Corallococcus sp. strain EGB	EGBGL005647	Cluster146	Core proteome
Corallococcus sp. strain EGB	EGBGL005646	Cluster161	Core proteome
Corallococcus sp. strain EGB	EGBGL005645	Cluster2977	Core proteome
Corallococcus sp. strain EGB	EGBGL005643	Cluster90	Core proteome
Corallococcus sp. strain EGB	EGBGL005642	Cluster393	Core proteome
Corallococcus sp. strain EGB	EGBGL005640	Cluster4368	Core proteome
Corallococcus sp. strain EGB	EGBGL005639	Cluster731	Core proteome
Corallococcus sp. strain EGB	EGBGL005638	Cluster2522	Core proteome
Corallococcus sp. strain EGB	EGBGL005637	Cluster4305	Core proteome
Corallococcus sp. strain EGB	EGBGL005636	Cluster1129	Core proteome
Corallococcus sp. strain EGB	EGBGL005635	Cluster635	Core proteome
Corallococcus sp. strain EGB	EGBGL005634	Cluster4253	Core proteome
Corallococcus sp. strain EGB	EGBGL005632	Cluster101	Core proteome
Corallococcus sp. strain EGB	EGBGL005631	Cluster635	Core proteome
Corallococcus sp. strain EGB	EGBGL005629	Cluster960	Core proteome
Corallococcus sp. strain EGB	EGBGL005628	Cluster1032	Core proteome
Corallococcus sp. strain EGB	EGBGL005626	Cluster2519	Core proteome
Corallococcus sp. strain EGB	EGBGL005624	Cluster1706	Core proteome
Corallococcus sp. strain EGB	EGBGL005623	Cluster2524	Core proteome
Corallococcus sp. strain EGB	EGBGL005619	Cluster219	Core proteome
Corallococcus sp. strain EGB	EGBGL005617	Cluster3	Core proteome
Corallococcus sp. strain EGB	EGBGL005616	Cluster3	Core proteome
Corallococcus sp. strain EGB	EGBGL005615	Cluster3	Core proteome
Corallococcus sp. strain EGB	EGBGL005614	Cluster569	Core proteome
Corallococcus sp. strain EGB	EGBGL005612	Cluster443	Core proteome
Corallococcus sp. strain EGB	EGBGL005608	Cluster2518	Core proteome
Corallococcus sp. strain EGB	EGBGL005607	Cluster2517	Core proteome
Corallococcus sp. strain EGB	EGBGL005606	Cluster2516	Core proteome
Corallococcus sp. strain EGB	EGBGL005605	Cluster2515	Core proteome
Corallococcus sp. strain EGB	EGBGL005604	Cluster2514	Core proteome
Corallococcus sp. strain EGB	EGBGL005603	Cluster2513	Core proteome
Corallococcus sp. strain EGB	EGBGL005602	Cluster2512	Core proteome
Corallococcus sp. strain EGB	EGBGL005601	Cluster24	Core proteome
Corallococcus sp. strain EGB	EGBGL005599	Cluster1127	Core proteome
Corallococcus sp. strain EGB	EGBGL005598	Cluster102	Core proteome
Corallococcus sp. strain EGB	EGBGL005597	Cluster424	Core proteome
Corallococcus sp. strain EGB	EGBGL005596	Cluster2511	Core proteome
Corallococcus sp. strain EGB	EGBGL005595	Cluster1128	Core proteome
Corallococcus sp. strain EGB	EGBGL005594	Cluster2523	Core proteome
Corallococcus sp. strain EGB	EGBGL005593	Cluster2510	Core proteome
Corallococcus sp. strain EGB	EGBGL005592	Cluster2228	Core proteome
Corallococcus sp. strain EGB	EGBGL005591	Cluster87	Core proteome
Corallococcus sp. strain EGB	EGBGL005590	Cluster730	Core proteome
Corallococcus sp. strain EGB	EGBGL005589	Cluster861	Core proteome
Corallococcus sp. strain EGB	EGBGL005588	Cluster16	Core proteome
Corallococcus sp. strain EGB	EGBGL005587	Cluster83	Core proteome
Corallococcus sp. strain EGB	EGBGL005586	Cluster1459	Core proteome
Corallococcus sp. strain EGB	EGBGL005585	Cluster1121	Core proteome
Corallococcus sp. strain EGB	EGBGL005584	Cluster2435	Core proteome
Corallococcus sp. strain EGB	EGBGL005583	Cluster298	Core proteome
Corallococcus sp. strain EGB	EGBGL005582	Cluster114	Core proteome
Corallococcus sp. strain EGB	EGBGL005581	Cluster994	Core proteome
Corallococcus sp. strain EGB	EGBGL005580	Cluster64	Core proteome
Corallococcus sp. strain EGB	EGBGL005578	Cluster95	Core proteome
Corallococcus sp. strain EGB	EGBGL005577	Cluster1457	Core proteome
Corallococcus sp. strain EGB	EGBGL005576	Cluster2438	Core proteome
Corallococcus sp. strain EGB	EGBGL005575	Cluster54	Core proteome
Corallococcus sp. strain EGB	EGBGL005574	Cluster299	Core proteome
Corallococcus sp. strain EGB	EGBGL005573	Cluster2445	Core proteome
Corallococcus sp. strain EGB	EGBGL005571	Cluster1017	Core proteome
Corallococcus sp. strain EGB	EGBGL005570	Cluster283	Core proteome
Corallococcus sp. strain EGB	EGBGL005569	Cluster1117	Core proteome
Corallococcus sp. strain EGB	EGBGL005568	Cluster2446	Core proteome
Corallococcus sp. strain EGB	EGBGL005567	Cluster2441	Core proteome
Corallococcus sp. strain EGB	EGBGL005566	Cluster77	Core proteome
Corallococcus sp. strain EGB	EGBGL005565	Cluster1118	Core proteome
Corallococcus sp. strain EGB	EGBGL005564	Cluster4252	Core proteome
Corallococcus sp. strain EGB	EGBGL005562	Cluster2443	Core proteome
Corallococcus sp. strain EGB	EGBGL005561	Cluster3458	Core proteome
Corallococcus sp. strain EGB	EGBGL005560	Cluster3459	Core proteome
Corallococcus sp. strain EGB	EGBGL005559	Cluster3460	Core proteome
Corallococcus sp. strain EGB	EGBGL005558	Cluster3462	Core proteome
Corallococcus sp. strain EGB	EGBGL005557	Cluster3463	Core proteome
Corallococcus sp. strain EGB	EGBGL005556	Cluster1865	Core proteome
Corallococcus sp. strain EGB	EGBGL005555	Cluster1863	Core proteome
Corallococcus sp. strain EGB	EGBGL005553	Cluster3464	Core proteome
Corallococcus sp. strain EGB	EGBGL005552	Cluster1853	Core proteome
Corallococcus sp. strain EGB	EGBGL005551	Cluster1390	Core proteome
Corallococcus sp. strain EGB	EGBGL005550	Cluster3465	Core proteome
Corallococcus sp. strain EGB	EGBGL005549	Cluster1860	Core proteome
Corallococcus sp. strain EGB	EGBGL005548	Cluster3466	Core proteome
Corallococcus sp. strain EGB	EGBGL005547	Cluster351	Core proteome
Corallococcus sp. strain EGB	EGBGL005546	Cluster316	Core proteome
Corallococcus sp. strain EGB	EGBGL005545	Cluster1858	Core proteome
Corallococcus sp. strain EGB	EGBGL005544	Cluster350	Core proteome
Corallococcus sp. strain EGB	EGBGL005543	Cluster350	Core proteome
Corallococcus sp. strain EGB	EGBGL005542	Cluster3467	Core proteome
Corallococcus sp. strain EGB	EGBGL005541	Cluster3461	Core proteome
Corallococcus sp. strain EGB	EGBGL005533	Cluster2554	Core proteome
Corallococcus sp. strain EGB	EGBGL005532	Cluster349	Core proteome
Corallococcus sp. strain EGB	EGBGL005531	Cluster1475	Core proteome
Corallococcus sp. strain EGB	EGBGL005530	Cluster657	Core proteome
Corallococcus sp. strain EGB	EGBGL005529	Cluster3828	Core proteome
Corallococcus sp. strain EGB	EGBGL005528	Cluster989	Core proteome
Corallococcus sp. strain EGB	EGBGL005526	Cluster1899	Core proteome
Corallococcus sp. strain EGB	EGBGL005525	Cluster3833	Core proteome
Corallococcus sp. strain EGB	EGBGL005524	Cluster3831	Core proteome
Corallococcus sp. strain EGB	EGBGL005523	Cluster3834	Core proteome
Corallococcus sp. strain EGB	EGBGL005522	Cluster306	Core proteome
Corallococcus sp. strain EGB	EGBGL005521	Cluster48	Core proteome
Corallococcus sp. strain EGB	EGBGL005519	Cluster1304	Core proteome
Corallococcus sp. strain EGB	EGBGL005518	Cluster4151	Core proteome
Corallococcus sp. strain EGB	EGBGL005517	Cluster348	Core proteome
Corallococcus sp. strain EGB	EGBGL005516	Cluster160	Core proteome
Corallococcus sp. strain EGB	EGBGL005515	Cluster3603	Core proteome
Corallococcus sp. strain EGB	EGBGL005514	Cluster3601	Core proteome
Corallococcus sp. strain EGB	EGBGL005513	Cluster304	Core proteome
Corallococcus sp. strain EGB	EGBGL005512	Cluster420	Core proteome
Corallococcus sp. strain EGB	EGBGL005511	Cluster3600	Core proteome
Corallococcus sp. strain EGB	EGBGL005510	Cluster2222	Core proteome
Corallococcus sp. strain EGB	EGBGL005509	Cluster3599	Core proteome
Corallococcus sp. strain EGB	EGBGL005508	Cluster141	Core proteome
Corallococcus sp. strain EGB	EGBGL005507	Cluster3598	Core proteome
Corallococcus sp. strain EGB	EGBGL005506	Cluster1425	Core proteome
Corallococcus sp. strain EGB	EGBGL005504	Cluster5	Core proteome
Corallococcus sp. strain EGB	EGBGL005503	Cluster1280	Core proteome
Corallococcus sp. strain EGB	EGBGL005502	Cluster3947	Core proteome
Corallococcus sp. strain EGB	EGBGL005501	Cluster1397	Core proteome
Corallococcus sp. strain EGB	EGBGL005500	Cluster3946	Core proteome
Corallococcus sp. strain EGB	EGBGL005499	Cluster3945	Core proteome
Corallococcus sp. strain EGB	EGBGL005498	Cluster3944	Core proteome
Corallococcus sp. strain EGB	EGBGL005497	Cluster3943	Core proteome
Corallococcus sp. strain EGB	EGBGL005496	Cluster3487	Core proteome
Corallococcus sp. strain EGB	EGBGL005495	Cluster215	Core proteome
Corallococcus sp. strain EGB	EGBGL005493	Cluster370	Core proteome
Corallococcus sp. strain EGB	EGBGL005492	Cluster89	Core proteome
Corallococcus sp. strain EGB	EGBGL005491	Cluster2238	Core proteome
Corallococcus sp. strain EGB	EGBGL005490	Cluster487	Core proteome
Corallococcus sp. strain EGB	EGBGL005489	Cluster5	Core proteome
Corallococcus sp. strain EGB	EGBGL005488	Cluster3099	Core proteome
Corallococcus sp. strain EGB	EGBGL005487	Cluster3100	Core proteome
Corallococcus sp. strain EGB	EGBGL005486	Cluster1908	Core proteome
Corallococcus sp. strain EGB	EGBGL005485	Cluster1473	Core proteome
Corallococcus sp. strain EGB	EGBGL005484	Cluster180	Core proteome
Corallococcus sp. strain EGB	EGBGL005483	Cluster3101	Core proteome
Corallococcus sp. strain EGB	EGBGL005482	Cluster3102	Core proteome
Corallococcus sp. strain EGB	EGBGL005481	Cluster3103	Core proteome
Corallococcus sp. strain EGB	EGBGL005480	Cluster3104	Core proteome
Corallococcus sp. strain EGB	EGBGL005479	Cluster3105	Core proteome
Corallococcus sp. strain EGB	EGBGL005478	Cluster4202	Core proteome
Corallococcus sp. strain EGB	EGBGL005477	Cluster1325	Core proteome
Corallococcus sp. strain EGB	EGBGL005476	Cluster1407	Core proteome
Corallococcus sp. strain EGB	EGBGL005473	Cluster1119	Core proteome
Corallococcus sp. strain EGB	EGBGL005471	Cluster3106	Core proteome
Corallococcus sp. strain EGB	EGBGL005470	Cluster1197	Core proteome
Corallococcus sp. strain EGB	EGBGL005469	Cluster1326	Core proteome
Corallococcus sp. strain EGB	EGBGL005468	Cluster272	Core proteome
Corallococcus sp. strain EGB	EGBGL005467	Cluster3107	Core proteome
Corallococcus sp. strain EGB	EGBGL005466	Cluster3109	Core proteome
Corallococcus sp. strain EGB	EGBGL005465	Cluster3108	Core proteome
Corallococcus sp. strain EGB	EGBGL005464	Cluster2595	Core proteome
Corallococcus sp. strain EGB	EGBGL005463	Cluster533	Core proteome
Corallococcus sp. strain EGB	EGBGL005462	Cluster2470	Core proteome
Corallococcus sp. strain EGB	EGBGL005461	Cluster2455	Core proteome
Corallococcus sp. strain EGB	EGBGL005458	Cluster2456	Core proteome
Corallococcus sp. strain EGB	EGBGL005457	Cluster2457	Core proteome
Corallococcus sp. strain EGB	EGBGL005456	Cluster41	Core proteome
Corallococcus sp. strain EGB	EGBGL005455	Cluster2	Core proteome
Corallococcus sp. strain EGB	EGBGL005454	Cluster2	Core proteome
Corallococcus sp. strain EGB	EGBGL005453	Cluster23	Core proteome
Corallococcus sp. strain EGB	EGBGL005452	Cluster121	Core proteome
Corallococcus sp. strain EGB	EGBGL005451	Cluster2460	Core proteome
Corallococcus sp. strain EGB	EGBGL005450	Cluster2461	Core proteome
Corallococcus sp. strain EGB	EGBGL005449	Cluster2462	Core proteome
Corallococcus sp. strain EGB	EGBGL005448	Cluster2472	Core proteome
Corallococcus sp. strain EGB	EGBGL005447	Cluster2463	Core proteome
Corallococcus sp. strain EGB	EGBGL005446	Cluster2306	Core proteome
Corallococcus sp. strain EGB	EGBGL005445	Cluster2123	Core proteome
Corallococcus sp. strain EGB	EGBGL005444	Cluster2464	Core proteome
Corallococcus sp. strain EGB	EGBGL005442	Cluster863	Core proteome
Corallococcus sp. strain EGB	EGBGL005441	Cluster2473	Core proteome
Corallococcus sp. strain EGB	EGBGL005440	Cluster1	Core proteome
Corallococcus sp. strain EGB	EGBGL005438	Cluster1466	Core proteome
Corallococcus sp. strain EGB	EGBGL005437	Cluster2465	Core proteome
Corallococcus sp. strain EGB	EGBGL005436	Cluster3	Core proteome
Corallococcus sp. strain EGB	EGBGL005434	Cluster2466	Core proteome
Corallococcus sp. strain EGB	EGBGL005433	Cluster2118	Core proteome
Corallococcus sp. strain EGB	EGBGL005432	Cluster2467	Core proteome
Corallococcus sp. strain EGB	EGBGL005430	Cluster3746	Core proteome
Corallococcus sp. strain EGB	EGBGL005429	Cluster2468	Core proteome
Corallococcus sp. strain EGB	EGBGL005428	Cluster2469	Core proteome
Corallococcus sp. strain EGB	EGBGL005426	Cluster22	Core proteome
Corallococcus sp. strain EGB	EGBGL005425	Cluster9	Core proteome
Corallococcus sp. strain EGB	EGBGL005424	Cluster1693	Core proteome
Corallococcus sp. strain EGB	EGBGL005423	Cluster107	Core proteome
Corallococcus sp. strain EGB	EGBGL005422	Cluster6	Core proteome
Corallococcus sp. strain EGB	EGBGL005420	Cluster2292	Core proteome
Corallococcus sp. strain EGB	EGBGL005419	Cluster2291	Core proteome
Corallococcus sp. strain EGB	EGBGL005415	Cluster10	Core proteome
Corallococcus sp. strain EGB	EGBGL005414	Cluster8	Core proteome
Corallococcus sp. strain EGB	EGBGL005413	Cluster24	Core proteome
Corallococcus sp. strain EGB	EGBGL005411	Cluster3672	Core proteome
Corallococcus sp. strain EGB	EGBGL005409	Cluster3671	Core proteome
Corallococcus sp. strain EGB	EGBGL005406	Cluster3670	Core proteome
Corallococcus sp. strain EGB	EGBGL005405	Cluster3669	Core proteome
Corallococcus sp. strain EGB	EGBGL005404	Cluster3668	Core proteome
Corallococcus sp. strain EGB	EGBGL005403	Cluster4344	Core proteome
Corallococcus sp. strain EGB	EGBGL005402	Cluster3764	Core proteome
Corallococcus sp. strain EGB	EGBGL005401	Cluster197	Core proteome
Corallococcus sp. strain EGB	EGBGL005400	Cluster296	Core proteome
Corallococcus sp. strain EGB	EGBGL005373	Cluster910	Core proteome
Corallococcus sp. strain EGB	EGBGL005372	Cluster1265	Core proteome
Corallococcus sp. strain EGB	EGBGL005371	Cluster1254	Core proteome
Corallococcus sp. strain EGB	EGBGL005370	Cluster3766	Core proteome
Corallococcus sp. strain EGB	EGBGL005369	Cluster1264	Core proteome
Corallococcus sp. strain EGB	EGBGL005367	Cluster2	Core proteome
Corallococcus sp. strain EGB	EGBGL005366	Cluster2224	Core proteome
Corallococcus sp. strain EGB	EGBGL005365	Cluster1766	Core proteome
Corallococcus sp. strain EGB	EGBGL005364	Cluster926	Core proteome
Corallococcus sp. strain EGB	EGBGL005363	Cluster1442	Core proteome
Corallococcus sp. strain EGB	EGBGL005362	Cluster2149	Core proteome
Corallococcus sp. strain EGB	EGBGL005361	Cluster2147	Core proteome
Corallococcus sp. strain EGB	EGBGL005360	Cluster2	Core proteome
Corallococcus sp. strain EGB	EGBGL005359	Cluster187	Core proteome
Corallococcus sp. strain EGB	EGBGL005356	Cluster2146	Core proteome
Corallococcus sp. strain EGB	EGBGL005355	Cluster2145	Core proteome
Corallococcus sp. strain EGB	EGBGL005354	Cluster1071	Core proteome
Corallococcus sp. strain EGB	EGBGL005353	Cluster2144	Core proteome
Corallococcus sp. strain EGB	EGBGL005352	Cluster808	Core proteome
Corallococcus sp. strain EGB	EGBGL005351	Cluster1	Core proteome
Corallococcus sp. strain EGB	EGBGL005350	Cluster2143	Core proteome
Corallococcus sp. strain EGB	EGBGL005349	Cluster1070	Core proteome
Corallococcus sp. strain EGB	EGBGL005348	Cluster1	Core proteome
Corallococcus sp. strain EGB	EGBGL005347	Cluster2142	Core proteome
Corallococcus sp. strain EGB	EGBGL005346	Cluster102	Core proteome
Corallococcus sp. strain EGB	EGBGL005345	Cluster173	Core proteome
Corallococcus sp. strain EGB	EGBGL005344	Cluster680	Core proteome
Corallococcus sp. strain EGB	EGBGL005343	Cluster1	Core proteome
Corallococcus sp. strain EGB	EGBGL005341	Cluster4297	Core proteome
Corallococcus sp. strain EGB	EGBGL005339	Cluster2141	Core proteome
Corallococcus sp. strain EGB	EGBGL005337	Cluster2100	Core proteome
Corallococcus sp. strain EGB	EGBGL005336	Cluster2140	Core proteome
Corallococcus sp. strain EGB	EGBGL005335	Cluster1069	Core proteome
Corallococcus sp. strain EGB	EGBGL005334	Cluster2139	Core proteome
Corallococcus sp. strain EGB	EGBGL005333	Cluster1470	Core proteome
Corallococcus sp. strain EGB	EGBGL005332	Cluster174	Core proteome
Corallococcus sp. strain EGB	EGBGL005331	Cluster2136	Core proteome
Corallococcus sp. strain EGB	EGBGL005330	Cluster2135	Core proteome
Corallococcus sp. strain EGB	EGBGL005329	Cluster1307	Core proteome
Corallococcus sp. strain EGB	EGBGL005328	Cluster1388	Core proteome
Corallococcus sp. strain EGB	EGBGL005327	Cluster1471	Core proteome
Corallococcus sp. strain EGB	EGBGL005326	Cluster4342	Core proteome
Corallococcus sp. strain EGB	EGBGL005325	Cluster260	Core proteome
Corallococcus sp. strain EGB	EGBGL005324	Cluster905	Core proteome
Corallococcus sp. strain EGB	EGBGL005323	Cluster3538	Core proteome
Corallococcus sp. strain EGB	EGBGL005322	Cluster1387	Core proteome
Corallococcus sp. strain EGB	EGBGL005321	Cluster3561	Core proteome
Corallococcus sp. strain EGB	EGBGL005320	Cluster3562	Core proteome
Corallococcus sp. strain EGB	EGBGL005319	Cluster142	Core proteome
Corallococcus sp. strain EGB	EGBGL005316	Cluster3563	Core proteome
Corallococcus sp. strain EGB	EGBGL005315	Cluster140	Core proteome
Corallococcus sp. strain EGB	EGBGL005314	Cluster3564	Core proteome
Corallococcus sp. strain EGB	EGBGL005313	Cluster3565	Core proteome
Corallococcus sp. strain EGB	EGBGL005312	Cluster3566	Core proteome
Corallococcus sp. strain EGB	EGBGL005311	Cluster3567	Core proteome
Corallococcus sp. strain EGB	EGBGL005310	Cluster17	Core proteome
Corallococcus sp. strain EGB	EGBGL005309	Cluster3569	Core proteome
Corallococcus sp. strain EGB	EGBGL005307	Cluster1023	Core proteome
Corallococcus sp. strain EGB	EGBGL005306	Cluster1905	Core proteome
Corallococcus sp. strain EGB	EGBGL005305	Cluster1027	Core proteome
Corallococcus sp. strain EGB	EGBGL005303	Cluster1904	Core proteome
Corallococcus sp. strain EGB	EGBGL005302	Cluster222	Core proteome
Corallococcus sp. strain EGB	EGBGL005301	Cluster1911	Core proteome
Corallococcus sp. strain EGB	EGBGL005300	Cluster1902	Core proteome
Corallococcus sp. strain EGB	EGBGL005298	Cluster1910	Core proteome
Corallococcus sp. strain EGB	EGBGL005297	Cluster1901	Core proteome
Corallococcus sp. strain EGB	EGBGL005296	Cluster1882	Core proteome
Corallococcus sp. strain EGB	EGBGL005295	Cluster89	Core proteome
Corallococcus sp. strain EGB	EGBGL005294	Cluster522	Core proteome
Corallococcus sp. strain EGB	EGBGL005293	Cluster1900	Core proteome
Corallococcus sp. strain EGB	EGBGL005292	Cluster1897	Core proteome
Corallococcus sp. strain EGB	EGBGL005291	Cluster1896	Core proteome
Corallococcus sp. strain EGB	EGBGL005290	Cluster1895	Core proteome
Corallococcus sp. strain EGB	EGBGL005288	Cluster1909	Core proteome
Corallococcus sp. strain EGB	EGBGL005287	Cluster1893	Core proteome
Corallococcus sp. strain EGB	EGBGL005286	Cluster1891	Core proteome
Corallococcus sp. strain EGB	EGBGL005285	Cluster120	Core proteome
Corallococcus sp. strain EGB	EGBGL005284	Cluster1890	Core proteome
Corallococcus sp. strain EGB	EGBGL005283	Cluster1888	Core proteome
Corallococcus sp. strain EGB	EGBGL005282	Cluster7	Core proteome
Corallococcus sp. strain EGB	EGBGL005281	Cluster1887	Core proteome
Corallococcus sp. strain EGB	EGBGL005280	Cluster949	Core proteome
Corallococcus sp. strain EGB	EGBGL005279	Cluster1886	Core proteome
Corallococcus sp. strain EGB	EGBGL005278	Cluster1884	Core proteome
Corallococcus sp. strain EGB	EGBGL005277	Cluster1883	Core proteome
Corallococcus sp. strain EGB	EGBGL005276	Cluster354	Core proteome
Corallococcus sp. strain EGB	EGBGL005275	Cluster354	Core proteome
Corallococcus sp. strain EGB	EGBGL005274	Cluster1447	Core proteome
Corallococcus sp. strain EGB	EGBGL005273	Cluster1691	Core proteome
Corallococcus sp. strain EGB	EGBGL005272	Cluster2	Core proteome
Corallococcus sp. strain EGB	EGBGL005270	Cluster9	Core proteome
Corallococcus sp. strain EGB	EGBGL005269	Cluster1	Core proteome
Corallococcus sp. strain EGB	EGBGL005268	Cluster1692	Core proteome
Corallococcus sp. strain EGB	EGBGL005267	Cluster22	Core proteome
Corallococcus sp. strain EGB	EGBGL005266	Cluster4248	Core proteome
Corallococcus sp. strain EGB	EGBGL005265	Cluster4291	Core proteome
Corallococcus sp. strain EGB	EGBGL005264	Cluster2057	Core proteome
Corallococcus sp. strain EGB	EGBGL005263	Cluster1907	Core proteome
Corallococcus sp. strain EGB	EGBGL005262	Cluster830	Core proteome
Corallococcus sp. strain EGB	EGBGL005259	Cluster4197	Core proteome
Corallococcus sp. strain EGB	EGBGL005258	Cluster216	Core proteome
Corallococcus sp. strain EGB	EGBGL005257	Cluster4193	Core proteome
Corallococcus sp. strain EGB	EGBGL005255	Cluster948	Core proteome
Corallococcus sp. strain EGB	EGBGL005254	Cluster4084	Core proteome
Corallococcus sp. strain EGB	EGBGL005253	Cluster3023	Core proteome
Corallococcus sp. strain EGB	EGBGL005252	Cluster1547	Core proteome
Corallococcus sp. strain EGB	EGBGL005251	Cluster4086	Core proteome
Corallococcus sp. strain EGB	EGBGL005250	Cluster2096	Core proteome
Corallococcus sp. strain EGB	EGBGL005249	Cluster4085	Core proteome
Corallococcus sp. strain EGB	EGBGL005248	Cluster430	Core proteome
Corallococcus sp. strain EGB	EGBGL005247	Cluster2528	Core proteome
Corallococcus sp. strain EGB	EGBGL005246	Cluster3378	Core proteome
Corallococcus sp. strain EGB	EGBGL005245	Cluster1834	Core proteome
Corallococcus sp. strain EGB	EGBGL005244	Cluster3266	Core proteome
[truncated: 87,254 more rows]
