# Supplementary material for: Whole-Genome Sequencing of Corallococcus sp. Strain EGB Reveals the Genetic Determinants Linking Taxonomy and Predatory Behavior
Source: Genes (Basel). 2021 Sep 15;12(9):1421. doi: 10.3390/genes12091421 (PMC8466578; doi:10.3390/genes12091421)
Supplement: Supplementary file 1 [file genes-12-01421-s001.zip › genes-1372765-supplementary/Supplemental Table S3.xlsx]

## Sheet: Sheet1
Gene ID	Prediction	SP(Sec/SPI)	TAT(Tat/SPI)	LIPO(Sec/SPII)	OTHER	Secretion system
EGBGL003300	SP(Sec/SPI)	0.52262	0.425229	0.005264	0.046888	Sec system
EGBGL002617	SP(Sec/SPI)	0.549426	0.421881	0.015077	0.013616	Sec system
EGBGL006221	SP(Sec/SPI)	0.577878	0.395445	0.015839	0.010838	Sec system
EGBGL006748	SP(Sec/SPI)	0.599172	0.389363	0.003408	0.008057	Sec system
EGBGL007719	LIPO(Sec/SPII)	0.001124	0.374926	0.621683	0.002267	Sec system
EGBGL000364	SP(Sec/SPI)	0.537007	0.373301	0.055306	0.034386	Sec system
EGBGL003379	LIPO(Sec/SPII)	0.090621	0.364253	0.53467	0.010456	Sec system
EGBGL000083	SP(Sec/SPI)	0.635965	0.362892	0.000924	0.000219	Sec system
EGBGL000701	LIPO(Sec/SPII)	0.034558	0.349291	0.556021	0.060129	Sec system
EGBGL000553	SP(Sec/SPI)	0.679206	0.306781	0.01188	0.002133	Sec system
EGBGL003498	LIPO(Sec/SPII)	0.017987	0.306531	0.671454	0.004029	Sec system
EGBGL005056	SP(Sec/SPI)	0.682671	0.303243	0.005548	0.008538	Sec system
EGBGL005009	SP(Sec/SPI)	0.667016	0.302273	0.018606	0.012105	Sec system
EGBGL004660	SP(Sec/SPI)	0.516719	0.298207	0.073937	0.111137	Sec system
EGBGL007284	LIPO(Sec/SPII)	0.006753	0.296239	0.690774	0.006233	Sec system
EGBGL004224	SP(Sec/SPI)	0.687906	0.294825	0.016471	0.000798	Sec system
EGBGL006364	SP(Sec/SPI)	0.674318	0.283994	0.037937	0.003751	Sec system
EGBGL004473	SP(Sec/SPI)	0.694462	0.279834	0.02056	0.005144	Sec system
EGBGL003206	SP(Sec/SPI)	0.589162	0.276397	0.045992	0.088449	Sec system
EGBGL002105	SP(Sec/SPI)	0.647444	0.269275	0.028515	0.054766	Sec system
EGBGL001238	SP(Sec/SPI)	0.678223	0.263427	0.051452	0.006897	Sec system
EGBGL004886	SP(Sec/SPI)	0.584162	0.26252	0.047489	0.105829	Sec system
EGBGL003816	SP(Sec/SPI)	0.671863	0.256865	0.012635	0.058637	Sec system
EGBGL001121	SP(Sec/SPI)	0.737808	0.25647	0.001191	0.004531	Sec system
EGBGL005641	SP(Sec/SPI)	0.607644	0.252543	0.050724	0.089089	Sec system
EGBGL007522	SP(Sec/SPI)	0.75102	0.246481	0.001058	0.001441	Sec system
EGBGL003504	LIPO(Sec/SPII)	0.113126	0.237818	0.627898	0.021158	Sec system
EGBGL007446	SP(Sec/SPI)	0.507969	0.221638	0.00981	0.260584	Sec system
EGBGL007599	LIPO(Sec/SPII)	0.027681	0.221088	0.646213	0.105018	Sec system
EGBGL000318	LIPO(Sec/SPII)	0.035303	0.220544	0.728173	0.01598	Sec system
EGBGL001406	SP(Sec/SPI)	0.500791	0.21258	0.062449	0.224179	Sec system
EGBGL001136	SP(Sec/SPI)	0.594099	0.206193	0.137138	0.062571	Sec system
EGBGL006152	SP(Sec/SPI)	0.753947	0.198599	0.019534	0.02792	Sec system
EGBGL006235	SP(Sec/SPI)	0.710372	0.197124	0.077986	0.014519	Sec system
EGBGL007901	SP(Sec/SPI)	0.557478	0.185567	0.035954	0.221001	Sec system
EGBGL001432	LIPO(Sec/SPII)	0.02315	0.183666	0.75774	0.035444	Sec system
EGBGL005422	LIPO(Sec/SPII)	0.032388	0.181811	0.711016	0.074785	Sec system
EGBGL003473	SP(Sec/SPI)	0.567634	0.179886	0.039282	0.213199	Sec system
EGBGL000361	SP(Sec/SPI)	0.62175	0.179561	0.014715	0.183975	Sec system
EGBGL001632	SP(Sec/SPI)	0.569789	0.176443	0.123402	0.130366	Sec system
EGBGL003382	SP(Sec/SPI)	0.782528	0.176343	0.029601	0.011527	Sec system
EGBGL007502	SP(Sec/SPI)	0.699645	0.169393	0.0844	0.046562	Sec system
EGBGL003620	SP(Sec/SPI)	0.787661	0.167424	0.004725	0.040191	Sec system
EGBGL001823	SP(Sec/SPI)	0.501995	0.165809	0.095284	0.236912	Sec system
EGBGL000100	SP(Sec/SPI)	0.837641	0.155794	0.005857	0.000708	Sec system
EGBGL006898	SP(Sec/SPI)	0.513894	0.15062	0.02152	0.313966	Sec system
EGBGL001460	SP(Sec/SPI)	0.538287	0.148271	0.062636	0.250806	Sec system
EGBGL007094	SP(Sec/SPI)	0.844395	0.147748	0.005289	0.002569	Sec system
EGBGL001787	SP(Sec/SPI)	0.770948	0.146701	0.013549	0.068803	Sec system
EGBGL006686	LIPO(Sec/SPII)	0.113965	0.14208	0.74141	0.002545	Sec system
EGBGL000848	SP(Sec/SPI)	0.815113	0.141169	0.041232	0.002486	Sec system
EGBGL003956	SP(Sec/SPI)	0.760708	0.13655	0.012058	0.090683	Sec system
EGBGL000967	SP(Sec/SPI)	0.559709	0.134644	0.080587	0.22506	Sec system
EGBGL001263	LIPO(Sec/SPII)	0.103568	0.132784	0.718322	0.045326	Sec system
EGBGL006306	SP(Sec/SPI)	0.850854	0.131003	0.003963	0.01418	Sec system
EGBGL000778	SP(Sec/SPI)	0.86171	0.130222	0.003974	0.004094	Sec system
EGBGL004939	SP(Sec/SPI)	0.719972	0.130196	0.077024	0.072808	Sec system
EGBGL000792	SP(Sec/SPI)	0.560735	0.129121	0.051887	0.258258	Sec system
EGBGL003158	SP(Sec/SPI)	0.725744	0.126809	0.011587	0.13586	Sec system
EGBGL007065	LIPO(Sec/SPII)	0.127068	0.124938	0.564158	0.183837	Sec system
EGBGL005176	SP(Sec/SPI)	0.834993	0.123954	0.025707	0.015346	Sec system
EGBGL001055	SP(Sec/SPI)	0.755664	0.12351	0.028547	0.092279	Sec system
EGBGL002502	LIPO(Sec/SPII)	0.236768	0.123342	0.603454	0.036436	Sec system
EGBGL000298	SP(Sec/SPI)	0.73086	0.122424	0.14189	0.004826	Sec system
EGBGL005206	SP(Sec/SPI)	0.505918	0.122019	0.025029	0.347034	Sec system
EGBGL002995	SP(Sec/SPI)	0.756301	0.118266	0.048153	0.077279	Sec system
EGBGL004155	SP(Sec/SPI)	0.875418	0.117299	0.005255	0.002028	Sec system
EGBGL005076	LIPO(Sec/SPII)	0.198543	0.116586	0.605266	0.079605	Sec system
EGBGL004875	SP(Sec/SPI)	0.878491	0.116282	0.002744	0.002483	Sec system
EGBGL004141	SP(Sec/SPI)	0.634938	0.113657	0.245616	0.00579	Sec system
EGBGL003271	SP(Sec/SPI)	0.853889	0.112101	0.031635	0.002375	Sec system
EGBGL004174	LIPO(Sec/SPII)	0.014798	0.112101	0.87146	0.001641	Sec system
EGBGL006908	LIPO(Sec/SPII)	0.014939	0.111582	0.866575	0.006904	Sec system
EGBGL000109	LIPO(Sec/SPII)	0.075635	0.109744	0.534435	0.280186	Sec system
EGBGL005890	SP(Sec/SPI)	0.753119	0.109571	0.029119	0.10819	Sec system
EGBGL003728	LIPO(Sec/SPII)	0.211155	0.108542	0.554392	0.125911	Sec system
EGBGL005055	SP(Sec/SPI)	0.59931	0.108425	0.149731	0.142534	Sec system
EGBGL002482	SP(Sec/SPI)	0.871624	0.107849	0.010216	0.01031	Sec system
EGBGL002785	LIPO(Sec/SPII)	0.057103	0.107456	0.82899	0.00645	Sec system
EGBGL007192	LIPO(Sec/SPII)	0.069247	0.10554	0.823975	0.001237	Sec system
EGBGL005526	LIPO(Sec/SPII)	0.006801	0.101726	0.890458	0.001015	Sec system
EGBGL001245	SP(Sec/SPI)	0.852929	0.100268	0.005925	0.040878	Sec system
EGBGL001529	SP(Sec/SPI)	0.685324	0.09877	0.006023	0.209883	Sec system
EGBGL002661	SP(Sec/SPI)	0.669258	0.097776	0.056181	0.176785	Sec system
EGBGL003509	LIPO(Sec/SPII)	0.018622	0.097583	0.877648	0.006147	Sec system
EGBGL004492	SP(Sec/SPI)	0.80809	0.097321	0.012948	0.081641	Sec system
EGBGL001827	SP(Sec/SPI)	0.876292	0.094983	0.022464	0.006261	Sec system
EGBGL006651	SP(Sec/SPI)	0.888636	0.094779	0.009119	0.007466	Sec system
EGBGL005680	SP(Sec/SPI)	0.730716	0.094678	0.045099	0.129507	Sec system
EGBGL006231	SP(Sec/SPI)	0.86612	0.092099	0.00448	0.037301	Sec system
EGBGL002938	LIPO(Sec/SPII)	0.031624	0.09132	0.873452	0.003604	Sec system
EGBGL003046	SP(Sec/SPI)	0.692119	0.09016	0.024754	0.192967	Sec system
EGBGL004730	SP(Sec/SPI)	0.856657	0.090122	0.009068	0.044154	Sec system
EGBGL005097	LIPO(Sec/SPII)	0.039635	0.088671	0.855381	0.016313	Sec system
EGBGL003918	SP(Sec/SPI)	0.894355	0.088632	0.012287	0.004726	Sec system
EGBGL005138	LIPO(Sec/SPII)	0.230086	0.087998	0.623823	0.058093	Sec system
EGBGL000410	SP(Sec/SPI)	0.906756	0.08616	0.004073	0.003011	Sec system
EGBGL005548	SP(Sec/SPI)	0.809272	0.085968	0.063558	0.041202	Sec system
EGBGL007435	SP(Sec/SPI)	0.847049	0.085587	0.008895	0.058469	Sec system
EGBGL005699	SP(Sec/SPI)	0.748263	0.085261	0.007766	0.15871	Sec system
EGBGL000175	SP(Sec/SPI)	0.54359	0.084863	0.035009	0.336538	Sec system
EGBGL004052	SP(Sec/SPI)	0.557455	0.082701	0.053681	0.306164	Sec system
EGBGL003529	SP(Sec/SPI)	0.90347	0.081971	0.012174	0.002385	Sec system
EGBGL006104	SP(Sec/SPI)	0.656629	0.080951	0.083768	0.178651	Sec system
EGBGL005511	SP(Sec/SPI)	0.810911	0.077917	0.09142	0.019752	Sec system
EGBGL003537	SP(Sec/SPI)	0.658882	0.076778	0.005444	0.258896	Sec system
EGBGL000782	LIPO(Sec/SPII)	0.172877	0.075876	0.643361	0.107886	Sec system
EGBGL005126	SP(Sec/SPI)	0.501759	0.075752	0.300529	0.12196	Sec system
EGBGL003527	SP(Sec/SPI)	0.901267	0.075534	0.011925	0.011274	Sec system
EGBGL005547	SP(Sec/SPI)	0.56316	0.075389	0.016429	0.345022	Sec system
EGBGL004586	SP(Sec/SPI)	0.718533	0.074693	0.035774	0.171	Sec system
EGBGL006590	LIPO(Sec/SPII)	0.258621	0.073642	0.563547	0.10419	Sec system
EGBGL001830	LIPO(Sec/SPII)	0.0326	0.07322	0.501054	0.393125	Sec system
EGBGL002314	SP(Sec/SPI)	0.782158	0.073185	0.005691	0.138966	Sec system
EGBGL007898	LIPO(Sec/SPII)	0.089838	0.07211	0.825086	0.012966	Sec system
EGBGL003495	LIPO(Sec/SPII)	0.065473	0.07137	0.570745	0.292411	Sec system
EGBGL001284	SP(Sec/SPI)	0.897477	0.071286	0.030605	0.000632	Sec system
EGBGL003524	LIPO(Sec/SPII)	0.064995	0.069887	0.848078	0.017041	Sec system
EGBGL002514	SP(Sec/SPI)	0.912588	0.069857	0.013866	0.003689	Sec system
EGBGL001172	SP(Sec/SPI)	0.922307	0.068432	0.004571	0.00469	Sec system
EGBGL001235	SP(Sec/SPI)	0.926307	0.06823	0.00459	0.000873	Sec system
EGBGL004423	SP(Sec/SPI)	0.682561	0.067939	0.107179	0.142321	Sec system
EGBGL007832	SP(Sec/SPI)	0.528526	0.067169	0.113051	0.291253	Sec system
EGBGL001313	LIPO(Sec/SPII)	0.002353	0.066504	0.930125	0.001018	Sec system
EGBGL006599	SP(Sec/SPI)	0.915636	0.064345	0.018192	0.001827	Sec system
EGBGL006755	LIPO(Sec/SPII)	0.072965	0.063356	0.699588	0.16409	Sec system
EGBGL000278	SP(Sec/SPI)	0.630147	0.063257	0.103209	0.203386	Sec system
EGBGL002312	LIPO(Sec/SPII)	0.00621	0.062478	0.928563	0.002749	Sec system
EGBGL004478	SP(Sec/SPI)	0.926042	0.059899	0.013007	0.001051	Sec system
EGBGL005005	LIPO(Sec/SPII)	0.09548	0.057503	0.838971	0.008046	Sec system
EGBGL002539	SP(Sec/SPI)	0.701331	0.057106	0.039227	0.202336	Sec system
EGBGL002853	SP(Sec/SPI)	0.632635	0.056989	0.100236	0.210141	Sec system
EGBGL000454	LIPO(Sec/SPII)	0.010967	0.056069	0.932413	0.00055	Sec system
EGBGL000702	LIPO(Sec/SPII)	0.020212	0.055941	0.891451	0.032396	Sec system
EGBGL004733	SP(Sec/SPI)	0.922205	0.055225	0.015081	0.007489	Sec system
EGBGL005369	SP(Sec/SPI)	0.913675	0.055037	0.016687	0.014601	Sec system
EGBGL007479	SP(Sec/SPI)	0.93642	0.054884	0.007172	0.001524	Sec system
EGBGL000478	SP(Sec/SPI)	0.934272	0.054435	0.004114	0.007179	Sec system
EGBGL002969	SP(Sec/SPI)	0.931276	0.054395	0.01259	0.001739	Sec system
EGBGL000455	LIPO(Sec/SPII)	0.041705	0.052756	0.885346	0.020194	Sec system
EGBGL006917	LIPO(Sec/SPII)	0.172321	0.052749	0.628608	0.146321	Sec system
EGBGL001953	LIPO(Sec/SPII)	0.171226	0.051211	0.531443	0.24612	Sec system
EGBGL006541	SP(Sec/SPI)	0.592497	0.050723	0.316936	0.039844	Sec system
EGBGL007286	LIPO(Sec/SPII)	0.023495	0.050256	0.925361	0.000888	Sec system
EGBGL003022	SP(Sec/SPI)	0.874621	0.048573	0.027069	0.049737	Sec system
EGBGL000274	LIPO(Sec/SPII)	0.003727	0.048521	0.946778	0.000974	Sec system
EGBGL003066	SP(Sec/SPI)	0.950463	0.047895	0.00151	0.000131	Sec system
EGBGL007872	SP(Sec/SPI)	0.913121	0.047338	0.028421	0.01112	Sec system
EGBGL006845	SP(Sec/SPI)	0.61403	0.047326	0.205713	0.132931	Sec system
EGBGL007503	SP(Sec/SPI)	0.562869	0.04602	0.37911	0.012002	Sec system
EGBGL002565	SP(Sec/SPI)	0.506713	0.045769	0.100182	0.347335	Sec system
EGBGL006763	SP(Sec/SPI)	0.844688	0.045593	0.050575	0.059144	Sec system
EGBGL007031	LIPO(Sec/SPII)	0.009868	0.045511	0.942186	0.002434	Sec system
EGBGL002843	SP(Sec/SPI)	0.948687	0.045238	0.003731	0.002345	Sec system
EGBGL007314	SP(Sec/SPI)	0.946174	0.04511	0.005945	0.002771	Sec system
EGBGL006172	LIPO(Sec/SPII)	0.015359	0.045042	0.934009	0.005591	Sec system
EGBGL005075	SP(Sec/SPI)	0.73769	0.045026	0.202592	0.014692	Sec system
EGBGL000999	SP(Sec/SPI)	0.799008	0.042509	0.128233	0.030249	Sec system
EGBGL000940	SP(Sec/SPI)	0.636012	0.041832	0.224916	0.09724	Sec system
EGBGL004097	SP(Sec/SPI)	0.753924	0.041091	0.070118	0.134867	Sec system
EGBGL005933	SP(Sec/SPI)	0.801855	0.040996	0.140944	0.016206	Sec system
EGBGL001311	SP(Sec/SPI)	0.898787	0.040988	0.050328	0.009896	Sec system
EGBGL003911	SP(Sec/SPI)	0.956782	0.040753	0.001651	0.000813	Sec system
EGBGL007591	SP(Sec/SPI)	0.54833	0.039961	0.010598	0.40111	Sec system
EGBGL005197	SP(Sec/SPI)	0.588872	0.039895	0.128781	0.242452	Sec system
EGBGL007726	SP(Sec/SPI)	0.82431	0.039042	0.041139	0.095509	Sec system
EGBGL005830	LIPO(Sec/SPII)	0.253663	0.038884	0.530454	0.176999	Sec system
EGBGL006544	LIPO(Sec/SPII)	0.073465	0.038772	0.773094	0.114669	Sec system
EGBGL001097	SP(Sec/SPI)	0.903761	0.037992	0.015178	0.043068	Sec system
EGBGL004766	SP(Sec/SPI)	0.948272	0.037307	0.007073	0.007348	Sec system
EGBGL006288	LIPO(Sec/SPII)	0.028637	0.037148	0.917998	0.016217	Sec system
EGBGL000728	SP(Sec/SPI)	0.625499	0.036692	0.263548	0.074262	Sec system
EGBGL005769	SP(Sec/SPI)	0.624672	0.035675	0.097781	0.241872	Sec system
EGBGL005468	SP(Sec/SPI)	0.651534	0.035157	0.173076	0.140233	Sec system
EGBGL004156	LIPO(Sec/SPII)	0.108299	0.034986	0.847028	0.009688	Sec system
EGBGL001864	LIPO(Sec/SPII)	0.018129	0.034942	0.921429	0.0255	Sec system
EGBGL006197	LIPO(Sec/SPII)	0.366394	0.034823	0.520815	0.077968	Sec system
EGBGL004403	SP(Sec/SPI)	0.957998	0.034726	0.006305	0.000971	Sec system
EGBGL000405	SP(Sec/SPI)	0.89899	0.034443	0.033483	0.033084	Sec system
EGBGL000275	LIPO(Sec/SPII)	0.009804	0.034184	0.928731	0.027281	Sec system
EGBGL000503	SP(Sec/SPI)	0.887263	0.033921	0.026597	0.052219	Sec system
EGBGL000974	SP(Sec/SPI)	0.691418	0.033492	0.017505	0.257584	Sec system
EGBGL004371	LIPO(Sec/SPII)	0.009995	0.033256	0.951701	0.005048	Sec system
EGBGL006147	SP(Sec/SPI)	0.964629	0.033102	0.00158	0.000689	Sec system
EGBGL007099	LIPO(Sec/SPII)	0.216404	0.032741	0.725176	0.025679	Sec system
EGBGL005196	SP(Sec/SPI)	0.728997	0.032268	0.10119	0.137544	Sec system
EGBGL004481	LIPO(Sec/SPII)	0.004609	0.032249	0.962426	0.000716	Sec system
EGBGL000812	SP(Sec/SPI)	0.908778	0.032117	0.057326	0.001779	Sec system
EGBGL002087	SP(Sec/SPI)	0.87041	0.031861	0.09501	0.002719	Sec system
EGBGL000968	SP(Sec/SPI)	0.94879	0.031698	0.014379	0.005133	Sec system
EGBGL002306	SP(Sec/SPI)	0.927036	0.031206	0.038709	0.003049	Sec system
EGBGL002330	SP(Sec/SPI)	0.967069	0.031148	0.001694	8.9e-05	Sec system
EGBGL006501	SP(Sec/SPI)	0.921284	0.031033	0.02183	0.025853	Sec system
EGBGL000130	LIPO(Sec/SPII)	0.051896	0.030975	0.544761	0.372368	Sec system
EGBGL002125	SP(Sec/SPI)	0.937019	0.030929	0.021539	0.010512	Sec system
EGBGL003347	SP(Sec/SPI)	0.757371	0.030746	0.209685	0.002197	Sec system
EGBGL004157	SP(Sec/SPI)	0.66196	0.030593	0.028084	0.279363	Sec system
EGBGL002395	SP(Sec/SPI)	0.760489	0.030561	0.16831	0.04064	Sec system
EGBGL004013	SP(Sec/SPI)	0.577662	0.029971	0.075405	0.316962	Sec system
EGBGL005916	SP(Sec/SPI)	0.955023	0.029489	0.009969	0.005518	Sec system
EGBGL002924	SP(Sec/SPI)	0.964278	0.029236	0.002016	0.00447	Sec system
EGBGL001138	SP(Sec/SPI)	0.926748	0.02839	0.036944	0.007918	Sec system
EGBGL002512	SP(Sec/SPI)	0.846564	0.028327	0.057741	0.067368	Sec system
EGBGL006177	LIPO(Sec/SPII)	0.155853	0.02817	0.813506	0.002471	Sec system
EGBGL005229	LIPO(Sec/SPII)	0.056948	0.027923	0.818329	0.0968	Sec system
EGBGL005648	SP(Sec/SPI)	0.680218	0.027646	0.23766	0.054476	Sec system
EGBGL006585	SP(Sec/SPI)	0.568259	0.02731	0.019721	0.38471	Sec system
EGBGL000744	SP(Sec/SPI)	0.609962	0.027094	0.014097	0.348847	Sec system
EGBGL003844	SP(Sec/SPI)	0.792508	0.026973	0.164538	0.015981	Sec system
EGBGL004211	SP(Sec/SPI)	0.970755	0.026511	0.001204	0.00153	Sec system
EGBGL006239	SP(Sec/SPI)	0.858919	0.026193	0.046499	0.068389	Sec system
EGBGL001699	SP(Sec/SPI)	0.532077	0.026127	0.073952	0.367845	Sec system
EGBGL005966	SP(Sec/SPI)	0.504551	0.02594	0.222428	0.24708	Sec system
EGBGL006250	LIPO(Sec/SPII)	0.013086	0.025365	0.950122	0.011427	Sec system
EGBGL007309	LIPO(Sec/SPII)	0.052623	0.025236	0.915213	0.006928	Sec system
EGBGL005239	SP(Sec/SPI)	0.960894	0.025184	0.010478	0.003444	Sec system
EGBGL004740	LIPO(Sec/SPII)	0.004968	0.025077	0.966371	0.003584	Sec system
EGBGL003446	SP(Sec/SPI)	0.774461	0.024847	0.011723	0.18897	Sec system
EGBGL002080	SP(Sec/SPI)	0.832605	0.024802	0.086416	0.056176	Sec system
EGBGL004904	SP(Sec/SPI)	0.972084	0.024453	0.00218	0.001282	Sec system
EGBGL007678	SP(Sec/SPI)	0.85686	0.024299	0.063917	0.054925	Sec system
EGBGL005464	SP(Sec/SPI)	0.961981	0.023843	0.010922	0.003254	Sec system
EGBGL005243	SP(Sec/SPI)	0.925873	0.023629	0.002934	0.047564	Sec system
EGBGL003279	LIPO(Sec/SPII)	0.122416	0.023592	0.506402	0.34759	Sec system
EGBGL007259	SP(Sec/SPI)	0.701529	0.023495	0.002027	0.272949	Sec system
EGBGL006661	SP(Sec/SPI)	0.953794	0.02343	0.003608	0.019168	Sec system
EGBGL001615	LIPO(Sec/SPII)	0.05102	0.023283	0.923093	0.002603	Sec system
EGBGL002480	SP(Sec/SPI)	0.937527	0.023065	0.035666	0.003743	Sec system
EGBGL004732	SP(Sec/SPI)	0.920314	0.022853	0.012821	0.044012	Sec system
EGBGL000159	SP(Sec/SPI)	0.716978	0.022744	0.156484	0.103795	Sec system
EGBGL004053	SP(Sec/SPI)	0.967503	0.022499	0.009628	0.00037	Sec system
EGBGL005356	SP(Sec/SPI)	0.876279	0.022264	0.094581	0.006876	Sec system
EGBGL005990	SP(Sec/SPI)	0.91742	0.021961	0.025779	0.03484	Sec system
EGBGL005811	LIPO(Sec/SPII)	0.03958	0.021896	0.937586	0.000939	Sec system
EGBGL006990	SP(Sec/SPI)	0.941092	0.021843	0.020999	0.016066	Sec system
EGBGL006927	SP(Sec/SPI)	0.725983	0.02158	0.00589	0.246548	Sec system
EGBGL006717	LIPO(Sec/SPII)	0.20382	0.021392	0.733745	0.041043	Sec system
EGBGL004567	SP(Sec/SPI)	0.978021	0.021368	0.000468	0.000143	Sec system
EGBGL006816	SP(Sec/SPI)	0.928731	0.021319	0.024195	0.025755	Sec system
EGBGL001279	SP(Sec/SPI)	0.970653	0.021019	0.003795	0.004533	Sec system
EGBGL003477	SP(Sec/SPI)	0.749114	0.020849	0.034179	0.195858	Sec system
EGBGL003972	SP(Sec/SPI)	0.968552	0.020791	0.007886	0.002771	Sec system
EGBGL007276	SP(Sec/SPI)	0.718739	0.020658	0.012538	0.248064	Sec system
EGBGL003710	LIPO(Sec/SPII)	0.43087	0.020628	0.54613	0.002372	Sec system
EGBGL007189	SP(Sec/SPI)	0.644158	0.02037	0.195505	0.139968	Sec system
EGBGL001269	SP(Sec/SPI)	0.964682	0.020322	0.008239	0.006757	Sec system
EGBGL001423	LIPO(Sec/SPII)	0.022095	0.020319	0.956449	0.001137	Sec system
EGBGL002079	SP(Sec/SPI)	0.974809	0.019612	0.003737	0.001843	Sec system
EGBGL007231	LIPO(Sec/SPII)	0.166211	0.019582	0.731393	0.082813	Sec system
EGBGL000250	SP(Sec/SPI)	0.729969	0.019571	0.060457	0.190003	Sec system
EGBGL001043	SP(Sec/SPI)	0.945733	0.019202	0.032225	0.00284	Sec system
EGBGL001524	SP(Sec/SPI)	0.765967	0.01909	0.207172	0.007771	Sec system
EGBGL002293	LIPO(Sec/SPII)	0.227222	0.018745	0.544001	0.210032	Sec system
EGBGL002452	SP(Sec/SPI)	0.916078	0.018712	0.057379	0.007831	Sec system
EGBGL001716	SP(Sec/SPI)	0.972862	0.018431	0.002834	0.005873	Sec system
EGBGL005452	SP(Sec/SPI)	0.793536	0.018384	0.036343	0.151737	Sec system
EGBGL006090	SP(Sec/SPI)	0.949975	0.018226	0.026893	0.004906	Sec system
EGBGL000689	SP(Sec/SPI)	0.872385	0.018167	0.049254	0.060194	Sec system
EGBGL006977	SP(Sec/SPI)	0.749089	0.018019	0.053231	0.179662	Sec system
EGBGL007257	SP(Sec/SPI)	0.69033	0.017515	0.202699	0.089456	Sec system
EGBGL002123	SP(Sec/SPI)	0.716433	0.017501	0.156189	0.109877	Sec system
EGBGL001503	SP(Sec/SPI)	0.863534	0.017436	0.069259	0.049772	Sec system
EGBGL001218	SP(Sec/SPI)	0.979759	0.016935	0.000963	0.002343	Sec system
EGBGL007777	SP(Sec/SPI)	0.958149	0.016715	0.022918	0.002218	Sec system
EGBGL003393	SP(Sec/SPI)	0.928186	0.016648	0.054764	0.000402	Sec system
EGBGL003037	SP(Sec/SPI)	0.93414	0.016514	0.013057	0.03629	Sec system
EGBGL005632	SP(Sec/SPI)	0.511739	0.016471	0.188165	0.283624	Sec system
EGBGL007117	SP(Sec/SPI)	0.651357	0.016416	0.147728	0.184499	Sec system
EGBGL004574	SP(Sec/SPI)	0.975668	0.016405	0.005482	0.002445	Sec system
EGBGL006133	SP(Sec/SPI)	0.503945	0.01633	0.016356	0.463369	Sec system
EGBGL004669	LIPO(Sec/SPII)	0.027495	0.016147	0.953549	0.002809	Sec system
EGBGL001241	LIPO(Sec/SPII)	0.297531	0.016129	0.551194	0.135145	Sec system
EGBGL000915	SP(Sec/SPI)	0.601921	0.016112	0.130072	0.251896	Sec system
EGBGL004881	SP(Sec/SPI)	0.77379	0.015735	0.192745	0.01773	Sec system
EGBGL000888	LIPO(Sec/SPII)	0.131151	0.015682	0.811974	0.041194	Sec system
EGBGL007045	SP(Sec/SPI)	0.971136	0.01567	0.011479	0.001715	Sec system
EGBGL004260	LIPO(Sec/SPII)	0.047936	0.015617	0.828721	0.107727	Sec system
EGBGL002780	SP(Sec/SPI)	0.977282	0.015211	0.006474	0.001033	Sec system
EGBGL002932	SP(Sec/SPI)	0.982448	0.015162	0.001406	0.000985	Sec system
EGBGL000522	LIPO(Sec/SPII)	0.121209	0.015006	0.856566	0.007219	Sec system
EGBGL002857	SP(Sec/SPI)	0.803237	0.014991	0.045371	0.136401	Sec system
EGBGL000975	SP(Sec/SPI)	0.591576	0.014879	0.180923	0.212622	Sec system
EGBGL001706	SP(Sec/SPI)	0.793632	0.014813	0.050046	0.141508	Sec system
EGBGL004680	LIPO(Sec/SPII)	0.027639	0.014756	0.949345	0.00826	Sec system
EGBGL001292	SP(Sec/SPI)	0.837652	0.014729	0.080402	0.067218	Sec system
EGBGL000078	LIPO(Sec/SPII)	0.2827	0.014705	0.693373	0.009222	Sec system
EGBGL000672	SP(Sec/SPI)	0.676397	0.014685	0.282706	0.026212	Sec system
EGBGL006529	SP(Sec/SPI)	0.83459	0.014533	0.052046	0.09883	Sec system
EGBGL005263	SP(Sec/SPI)	0.749303	0.014473	0.21844	0.017784	Sec system
EGBGL000571	LIPO(Sec/SPII)	0.289275	0.014376	0.693129	0.00322	Sec system
EGBGL000509	SP(Sec/SPI)	0.98248	0.014216	0.001905	0.001399	Sec system
EGBGL000352	SP(Sec/SPI)	0.951509	0.014202	0.006206	0.028084	Sec system
EGBGL005597	SP(Sec/SPI)	0.982813	0.014127	0.002222	0.000838	Sec system
EGBGL000294	SP(Sec/SPI)	0.894552	0.014123	0.080284	0.011041	Sec system
EGBGL005904	SP(Sec/SPI)	0.56578	0.014092	0.005276	0.414852	Sec system
EGBGL005831	SP(Sec/SPI)	0.863611	0.014008	0.009652	0.112729	Sec system
EGBGL007558	SP(Sec/SPI)	0.555935	0.013957	0.027409	0.402699	Sec system
EGBGL000145	SP(Sec/SPI)	0.618013	0.013936	0.031509	0.336542	Sec system
EGBGL006387	SP(Sec/SPI)	0.96614	0.013893	0.012989	0.006978	Sec system
EGBGL002651	SP(Sec/SPI)	0.75247	0.013859	0.043663	0.190008	Sec system
EGBGL002749	LIPO(Sec/SPII)	0.009624	0.013747	0.973535	0.003093	Sec system
EGBGL000897	SP(Sec/SPI)	0.964222	0.013425	0.020672	0.001682	Sec system
EGBGL004015	SP(Sec/SPI)	0.853366	0.013336	0.110074	0.023224	Sec system
EGBGL001231	SP(Sec/SPI)	0.537184	0.013135	0.414282	0.035399	Sec system
EGBGL007097	SP(Sec/SPI)	0.982031	0.01278	0.003201	0.001988	Sec system
EGBGL004840	SP(Sec/SPI)	0.529955	0.012743	0.257295	0.200007	Sec system
EGBGL000659	LIPO(Sec/SPII)	0.004845	0.012705	0.981381	0.001069	Sec system
EGBGL002792	SP(Sec/SPI)	0.984068	0.012429	0.002499	0.001004	Sec system
EGBGL002086	SP(Sec/SPI)	0.93243	0.012418	0.050748	0.004404	Sec system
EGBGL001381	LIPO(Sec/SPII)	0.155812	0.012243	0.664081	0.167863	Sec system
EGBGL007885	LIPO(Sec/SPII)	0.058612	0.012194	0.924761	0.004433	Sec system
EGBGL006681	SP(Sec/SPI)	0.754582	0.012138	0.024785	0.208495	Sec system
EGBGL002142	LIPO(Sec/SPII)	0.031497	0.012089	0.953383	0.003031	Sec system
EGBGL003566	SP(Sec/SPI)	0.500587	0.011943	0.011077	0.476393	Sec system
EGBGL002922	SP(Sec/SPI)	0.730065	0.011896	0.052625	0.205414	Sec system
EGBGL001207	SP(Sec/SPI)	0.69229	0.011764	0.022819	0.273126	Sec system
EGBGL005063	LIPO(Sec/SPII)	0.047098	0.011753	0.935858	0.005291	Sec system
EGBGL004712	SP(Sec/SPI)	0.980233	0.011723	0.005731	0.002313	Sec system
EGBGL006219	SP(Sec/SPI)	0.507186	0.011669	0.0795	0.401645	Sec system
EGBGL006677	LIPO(Sec/SPII)	0.135109	0.011667	0.816615	0.036608	Sec system
EGBGL005395	SP(Sec/SPI)	0.776905	0.011537	0.207869	0.00369	Sec system
EGBGL005564	SP(Sec/SPI)	0.532147	0.011453	0.347275	0.109125	Sec system
EGBGL003672	SP(Sec/SPI)	0.50122	0.011383	0.055361	0.432036	Sec system
EGBGL003696	SP(Sec/SPI)	0.678891	0.01135	0.184159	0.1256	Sec system
EGBGL007038	SP(Sec/SPI)	0.956065	0.011328	0.028793	0.003813	Sec system
EGBGL007582	SP(Sec/SPI)	0.944641	0.011213	0.036838	0.007307	Sec system
EGBGL002508	SP(Sec/SPI)	0.891615	0.011193	0.083468	0.013723	Sec system
EGBGL002789	SP(Sec/SPI)	0.977602	0.0111	0.00169	0.009608	Sec system
EGBGL001234	LIPO(Sec/SPII)	0.348392	0.011032	0.580532	0.060043	Sec system
EGBGL000682	SP(Sec/SPI)	0.719523	0.010956	0.232899	0.036622	Sec system
EGBGL005740	SP(Sec/SPI)	0.884048	0.010845	0.084118	0.020989	Sec system
EGBGL007006	LIPO(Sec/SPII)	0.00661	0.010807	0.966752	0.015831	Sec system
EGBGL000311	SP(Sec/SPI)	0.83757	0.010788	0.027347	0.124295	Sec system
EGBGL000290	SP(Sec/SPI)	0.944214	0.010786	0.042117	0.002883	Sec system
EGBGL001678	SP(Sec/SPI)	0.950058	0.010719	0.031952	0.007271	Sec system
EGBGL007048	SP(Sec/SPI)	0.668043	0.01069	0.272081	0.049186	Sec system
EGBGL004218	SP(Sec/SPI)	0.953476	0.01067	0.022345	0.013509	Sec system
EGBGL005835	SP(Sec/SPI)	0.908494	0.01051	0.044663	0.036333	Sec system
EGBGL007569	LIPO(Sec/SPII)	0.027445	0.010506	0.931851	0.030198	Sec system
EGBGL005317	SP(Sec/SPI)	0.945391	0.010431	0.035689	0.008489	Sec system
EGBGL005514	SP(Sec/SPI)	0.859999	0.010333	0.124263	0.005404	Sec system
EGBGL006708	SP(Sec/SPI)	0.7267	0.010308	0.083322	0.179671	Sec system
EGBGL005465	SP(Sec/SPI)	0.91055	0.010258	0.078451	0.00074	Sec system
EGBGL005407	LIPO(Sec/SPII)	0.005739	0.010232	0.978039	0.005989	Sec system
EGBGL005802	SP(Sec/SPI)	0.558435	0.010197	0.426041	0.005327	Sec system
EGBGL004090	SP(Sec/SPI)	0.952456	0.01019	0.036203	0.00115	Sec system
EGBGL003862	SP(Sec/SPI)	0.988678	0.009982	0.000916	0.000424	Sec system
EGBGL000839	SP(Sec/SPI)	0.977822	0.00998	0.009432	0.002766	Sec system
EGBGL006179	SP(Sec/SPI)	0.530605	0.009978	0.038333	0.421083	Sec system
EGBGL004321	SP(Sec/SPI)	0.702446	0.009786	0.169505	0.118264	Sec system
EGBGL000955	LIPO(Sec/SPII)	0.02611	0.009768	0.937643	0.026478	Sec system
EGBGL006399	SP(Sec/SPI)	0.5914	0.009703	0.382395	0.016502	Sec system
EGBGL004093	SP(Sec/SPI)	0.736942	0.009554	0.015294	0.23821	Sec system
EGBGL003167	SP(Sec/SPI)	0.833986	0.009443	0.127671	0.0289	Sec system
EGBGL001188	SP(Sec/SPI)	0.805748	0.009434	0.013196	0.171623	Sec system
EGBGL005688	SP(Sec/SPI)	0.70408	0.009429	0.094223	0.192269	Sec system
EGBGL000734	SP(Sec/SPI)	0.908863	0.009418	0.028322	0.053397	Sec system
EGBGL005571	LIPO(Sec/SPII)	0.029745	0.009389	0.957869	0.002997	Sec system
EGBGL006321	SP(Sec/SPI)	0.708999	0.009386	0.190615	0.091	Sec system
EGBGL006584	LIPO(Sec/SPII)	0.012607	0.00922	0.975642	0.002532	Sec system
EGBGL001530	SP(Sec/SPI)	0.988841	0.009154	0.001632	0.000373	Sec system
EGBGL007852	SP(Sec/SPI)	0.730639	0.009134	0.044338	0.215889	Sec system
EGBGL007134	SP(Sec/SPI)	0.983819	0.009059	0.005119	0.002003	Sec system
EGBGL000421	SP(Sec/SPI)	0.867419	0.009024	0.113292	0.010265	Sec system
EGBGL000584	LIPO(Sec/SPII)	0.005766	0.008908	0.984855	0.000471	Sec system
EGBGL005397	SP(Sec/SPI)	0.663421	0.008907	0.035113	0.292559	Sec system
EGBGL001194	SP(Sec/SPI)	0.97725	0.008899	0.008461	0.00539	Sec system
EGBGL001486	SP(Sec/SPI)	0.755791	0.008895	0.031953	0.20336	Sec system
EGBGL001545	SP(Sec/SPI)	0.973112	0.008796	0.002247	0.015846	Sec system
EGBGL006839	SP(Sec/SPI)	0.985605	0.008765	0.002954	0.002677	Sec system
EGBGL003627	SP(Sec/SPI)	0.663486	0.008746	0.005587	0.322181	Sec system
EGBGL000724	SP(Sec/SPI)	0.953584	0.008704	0.023307	0.014405	Sec system
EGBGL001314	LIPO(Sec/SPII)	0.097189	0.008613	0.640299	0.253899	Sec system
EGBGL001897	SP(Sec/SPI)	0.982843	0.008598	0.006332	0.002227	Sec system
EGBGL004047	LIPO(Sec/SPII)	0.028656	0.00848	0.954153	0.008712	Sec system
EGBGL004870	SP(Sec/SPI)	0.973613	0.008441	0.011415	0.00653	Sec system
EGBGL004038	SP(Sec/SPI)	0.71326	0.008354	0.265283	0.013103	Sec system
EGBGL005949	SP(Sec/SPI)	0.639795	0.008316	0.315867	0.036022	Sec system
EGBGL007685	LIPO(Sec/SPII)	0.035496	0.008097	0.734231	0.222176	Sec system
EGBGL002258	SP(Sec/SPI)	0.986282	0.008012	0.001387	0.00432	Sec system
EGBGL007778	SP(Sec/SPI)	0.926374	0.008005	0.061908	0.003713	Sec system
EGBGL001215	LIPO(Sec/SPII)	0.006996	0.008005	0.983825	0.001173	Sec system
EGBGL001345	SP(Sec/SPI)	0.984754	0.00789	0.006309	0.001048	Sec system
EGBGL007600	SP(Sec/SPI)	0.854165	0.007872	0.010633	0.12733	Sec system
EGBGL002880	SP(Sec/SPI)	0.817753	0.007811	0.166544	0.007892	Sec system
EGBGL001424	SP(Sec/SPI)	0.742476	0.007801	0.243598	0.006125	Sec system
EGBGL000720	SP(Sec/SPI)	0.875443	0.007743	0.012224	0.104589	Sec system
EGBGL005696	LIPO(Sec/SPII)	0.002861	0.00774	0.988973	0.000426	Sec system
EGBGL004806	LIPO(Sec/SPII)	0.01507	0.007645	0.972172	0.005113	Sec system
EGBGL000886	LIPO(Sec/SPII)	0.01588	0.00764	0.975075	0.001405	Sec system
EGBGL001013	LIPO(Sec/SPII)	0.034281	0.007592	0.933055	0.025072	Sec system
EGBGL004871	LIPO(Sec/SPII)	0.186966	0.007577	0.742514	0.062942	Sec system
EGBGL003633	LIPO(Sec/SPII)	0.033261	0.007548	0.95628	0.002911	Sec system
EGBGL005033	SP(Sec/SPI)	0.765803	0.007502	0.132371	0.094323	Sec system
EGBGL007538	LIPO(Sec/SPII)	0.031987	0.007499	0.866312	0.094202	Sec system
EGBGL000018	SP(Sec/SPI)	0.761503	0.007496	0.188484	0.042517	Sec system
EGBGL000899	SP(Sec/SPI)	0.763178	0.007384	0.172904	0.056535	Sec system
EGBGL005132	LIPO(Sec/SPII)	0.045325	0.007363	0.745684	0.201628	Sec system
EGBGL006536	SP(Sec/SPI)	0.982909	0.007346	0.007302	0.002443	Sec system
EGBGL006161	LIPO(Sec/SPII)	0.032395	0.007318	0.813407	0.14688	Sec system
EGBGL007036	LIPO(Sec/SPII)	0.074296	0.007216	0.915102	0.003386	Sec system
EGBGL001265	SP(Sec/SPI)	0.648177	0.007214	0.225984	0.118625	Sec system
EGBGL001216	SP(Sec/SPI)	0.918906	0.007207	0.012059	0.061828	Sec system
EGBGL000071	SP(Sec/SPI)	0.987304	0.007112	0.004966	0.000618	Sec system
EGBGL007481	SP(Sec/SPI)	0.983779	0.007049	0.008968	0.000203	Sec system
EGBGL006512	LIPO(Sec/SPII)	0.137515	0.007035	0.807404	0.048045	Sec system
EGBGL001357	SP(Sec/SPI)	0.974676	0.006917	0.008451	0.009957	Sec system
EGBGL003597	SP(Sec/SPI)	0.627331	0.006901	0.309007	0.056761	Sec system
EGBGL006426	SP(Sec/SPI)	0.976614	0.006856	0.014968	0.001562	Sec system
EGBGL002317	SP(Sec/SPI)	0.969375	0.006798	0.022173	0.001654	Sec system
EGBGL006105	SP(Sec/SPI)	0.691743	0.006756	0.078757	0.222744	Sec system
EGBGL003003	SP(Sec/SPI)	0.983431	0.006586	0.00693	0.003053	Sec system
EGBGL007071	SP(Sec/SPI)	0.992311	0.006471	0.000765	0.000453	Sec system
EGBGL000177	SP(Sec/SPI)	0.524261	0.006423	0.410244	0.059072	Sec system
EGBGL006153	SP(Sec/SPI)	0.863338	0.006366	0.020206	0.110091	Sec system
EGBGL003749	LIPO(Sec/SPII)	0.394001	0.006345	0.565289	0.034366	Sec system
EGBGL003934	LIPO(Sec/SPII)	0.025749	0.006317	0.966554	0.00138	Sec system
EGBGL004429	LIPO(Sec/SPII)	0.02309	0.0063	0.969846	0.000764	Sec system
EGBGL004979	SP(Sec/SPI)	0.982655	0.006107	0.010556	0.000682	Sec system
EGBGL005128	SP(Sec/SPI)	0.89661	0.006076	0.012837	0.084477	Sec system
EGBGL002362	SP(Sec/SPI)	0.960662	0.006069	0.011788	0.021481	Sec system
EGBGL005752	LIPO(Sec/SPII)	0.018698	0.00602	0.97463	0.000652	Sec system
EGBGL005705	SP(Sec/SPI)	0.942532	0.00601	0.045958	0.0055	Sec system
EGBGL007136	SP(Sec/SPI)	0.87796	0.005973	0.06663	0.049437	Sec system
EGBGL006088	LIPO(Sec/SPII)	0.058613	0.005858	0.894016	0.041513	Sec system
EGBGL003705	SP(Sec/SPI)	0.98584	0.005843	0.006563	0.001754	Sec system
EGBGL002372	SP(Sec/SPI)	0.609259	0.005741	0.015943	0.369058	Sec system
EGBGL003570	SP(Sec/SPI)	0.973238	0.005704	0.008004	0.013055	Sec system
EGBGL004919	SP(Sec/SPI)	0.870285	0.005683	0.048935	0.075097	Sec system
EGBGL000666	SP(Sec/SPI)	0.878549	0.005672	0.094431	0.021348	Sec system
EGBGL005325	SP(Sec/SPI)	0.820981	0.00564	0.123561	0.049818	Sec system
EGBGL003023	SP(Sec/SPI)	0.982754	0.005577	0.009606	0.002062	Sec system
EGBGL004468	SP(Sec/SPI)	0.965512	0.00557	0.024957	0.003961	Sec system
EGBGL006073	SP(Sec/SPI)	0.953047	0.00557	0.009325	0.032058	Sec system
EGBGL000280	SP(Sec/SPI)	0.626163	0.005558	0.351393	0.016886	Sec system
EGBGL006687	LIPO(Sec/SPII)	0.014472	0.005508	0.97727	0.00275	Sec system
EGBGL007713	SP(Sec/SPI)	0.955661	0.005507	0.028053	0.010779	Sec system
EGBGL007115	SP(Sec/SPI)	0.738332	0.005492	0.149097	0.107079	Sec system
EGBGL003958	LIPO(Sec/SPII)	0.124341	0.005487	0.746289	0.123883	Sec system
EGBGL005567	SP(Sec/SPI)	0.972828	0.00548	0.002783	0.018909	Sec system
EGBGL000693	LIPO(Sec/SPII)	0.267796	0.005464	0.699616	0.027125	Sec system
EGBGL004804	SP(Sec/SPI)	0.790656	0.005414	0.196791	0.007139	Sec system
EGBGL004261	SP(Sec/SPI)	0.962498	0.005376	0.001673	0.030453	Sec system
EGBGL005850	LIPO(Sec/SPII)	0.117202	0.005284	0.875859	0.001655	Sec system
EGBGL002685	LIPO(Sec/SPII)	0.074713	0.005272	0.830194	0.089821	Sec system
EGBGL007258	SP(Sec/SPI)	0.97848	0.005251	0.008907	0.007362	Sec system
EGBGL007254	SP(Sec/SPI)	0.720925	0.005234	0.024494	0.249347	Sec system
EGBGL000436	SP(Sec/SPI)	0.600053	0.005232	0.084738	0.309978	Sec system
EGBGL003518	LIPO(Sec/SPII)	0.008713	0.005177	0.984992	0.001118	Sec system
EGBGL000365	SP(Sec/SPI)	0.881654	0.005174	0.10999	0.003181	Sec system
EGBGL005279	SP(Sec/SPI)	0.621455	0.005172	0.071114	0.302259	Sec system
EGBGL001811	SP(Sec/SPI)	0.772113	0.005151	0.080043	0.142694	Sec system
EGBGL006372	SP(Sec/SPI)	0.853201	0.005138	0.03796	0.103701	Sec system
EGBGL000118	LIPO(Sec/SPII)	0.076203	0.005129	0.917042	0.001627	Sec system
EGBGL000047	LIPO(Sec/SPII)	0.076211	0.005114	0.755741	0.162934	Sec system
EGBGL007735	SP(Sec/SPI)	0.541826	0.005109	0.095149	0.357916	Sec system
EGBGL006626	LIPO(Sec/SPII)	0.033546	0.005085	0.956597	0.004772	Sec system
EGBGL003378	SP(Sec/SPI)	0.819185	0.005061	0.172532	0.003223	Sec system
EGBGL000277	LIPO(Sec/SPII)	0.084866	0.00501	0.904534	0.00559	Sec system
EGBGL001045	SP(Sec/SPI)	0.846128	0.004955	0.144663	0.004254	Sec system
EGBGL000059	LIPO(Sec/SPII)	0.256078	0.004928	0.714804	0.024191	Sec system
EGBGL004950	LIPO(Sec/SPII)	0.041368	0.0049	0.945505	0.008227	Sec system
EGBGL000011	SP(Sec/SPI)	0.579122	0.004879	0.021578	0.394421	Sec system
EGBGL000349	LIPO(Sec/SPII)	0.045821	0.004817	0.907302	0.04206	Sec system
EGBGL004982	SP(Sec/SPI)	0.926615	0.004781	0.01357	0.055034	Sec system
EGBGL002343	SP(Sec/SPI)	0.794721	0.004741	0.169416	0.031123	Sec system
EGBGL006550	SP(Sec/SPI)	0.506653	0.004713	0.463502	0.025132	Sec system
EGBGL007813	LIPO(Sec/SPII)	0.11024	0.004711	0.582748	0.302301	Sec system
EGBGL003380	SP(Sec/SPI)	0.803267	0.004678	0.00811	0.183944	Sec system
EGBGL000649	SP(Sec/SPI)	0.875008	0.00467	0.093617	0.026706	Sec system
EGBGL006076	SP(Sec/SPI)	0.981593	0.004638	0.013236	0.000533	Sec system
EGBGL006302	SP(Sec/SPI)	0.557549	0.004612	0.040749	0.397089	Sec system
EGBGL000507	SP(Sec/SPI)	0.736186	0.004571	0.131275	0.127968	Sec system
EGBGL006797	LIPO(Sec/SPII)	0.067485	0.004493	0.926634	0.001387	Sec system
EGBGL003134	SP(Sec/SPI)	0.738398	0.00449	0.20538	0.051732	Sec system
EGBGL001965	SP(Sec/SPI)	0.990725	0.004452	0.004086	0.000738	Sec system
EGBGL000769	SP(Sec/SPI)	0.991704	0.004429	0.002784	0.001083	Sec system
EGBGL002640	SP(Sec/SPI)	0.959592	0.004422	0.029982	0.006004	Sec system
EGBGL002916	LIPO(Sec/SPII)	0.015151	0.004414	0.938053	0.042382	Sec system
EGBGL003006	LIPO(Sec/SPII)	0.005279	0.004378	0.989475	0.000868	Sec system
EGBGL005188	SP(Sec/SPI)	0.986942	0.004341	0.007089	0.001628	Sec system
EGBGL004057	SP(Sec/SPI)	0.718653	0.004338	0.248017	0.028992	Sec system
EGBGL005756	SP(Sec/SPI)	0.921985	0.004337	0.044657	0.029021	Sec system
EGBGL003779	SP(Sec/SPI)	0.932795	0.004336	0.021714	0.041155	Sec system
EGBGL004083	SP(Sec/SPI)	0.863717	0.004333	0.008875	0.123075	Sec system
EGBGL007141	SP(Sec/SPI)	0.991799	0.00426	0.002104	0.001836	Sec system
EGBGL006825	SP(Sec/SPI)	0.657853	0.004227	0.157059	0.180861	Sec system
EGBGL004935	SP(Sec/SPI)	0.993725	0.004218	0.001248	0.000809	Sec system
EGBGL001814	SP(Sec/SPI)	0.784595	0.004147	0.005267	0.205992	Sec system
EGBGL000558	SP(Sec/SPI)	0.722607	0.004144	0.006541	0.266708	Sec system
EGBGL002090	LIPO(Sec/SPII)	0.352873	0.004093	0.640407	0.002627	Sec system
EGBGL006680	SP(Sec/SPI)	0.859034	0.004046	0.065672	0.071248	Sec system
EGBGL001217	SP(Sec/SPI)	0.979663	0.00402	0.002418	0.013898	Sec system
EGBGL006986	LIPO(Sec/SPII)	0.030072	0.004003	0.965287	0.000638	Sec system
EGBGL001601	SP(Sec/SPI)	0.990587	0.004001	0.002853	0.002559	Sec system
EGBGL004382	SP(Sec/SPI)	0.933874	0.004	0.016968	0.045157	Sec system
EGBGL004037	SP(Sec/SPI)	0.556682	0.003937	0.279677	0.159704	Sec system
EGBGL007426	LIPO(Sec/SPII)	0.352632	0.003915	0.581311	0.062141	Sec system
EGBGL000698	SP(Sec/SPI)	0.979579	0.003906	0.014527	0.001988	Sec system
EGBGL005595	LIPO(Sec/SPII)	0.027829	0.003877	0.941692	0.026602	Sec system
EGBGL000101	SP(Sec/SPI)	0.952438	0.003875	0.019946	0.023741	Sec system
EGBGL004009	SP(Sec/SPI)	0.759363	0.003866	0.222	0.01477	Sec system
EGBGL005031	SP(Sec/SPI)	0.956057	0.003831	0.033636	0.006475	Sec system
EGBGL006428	SP(Sec/SPI)	0.588444	0.003778	0.006804	0.400974	Sec system
EGBGL005828	SP(Sec/SPI)	0.987559	0.003773	0.00237	0.006298	Sec system
EGBGL002353	SP(Sec/SPI)	0.978314	0.003765	0.010771	0.00715	Sec system
EGBGL003051	SP(Sec/SPI)	0.581031	0.003756	0.105428	0.309785	Sec system
EGBGL006975	SP(Sec/SPI)	0.937266	0.003715	0.023193	0.035826	Sec system
EGBGL003683	SP(Sec/SPI)	0.859278	0.003712	0.119735	0.017275	Sec system
EGBGL003954	LIPO(Sec/SPII)	0.2669	0.003712	0.659325	0.070063	Sec system
EGBGL005581	SP(Sec/SPI)	0.977931	0.003681	0.016399	0.001989	Sec system
EGBGL000032	SP(Sec/SPI)	0.73787	0.003681	0.025015	0.233434	Sec system
EGBGL005625	SP(Sec/SPI)	0.894153	0.003672	0.046219	0.055956	Sec system
EGBGL005393	LIPO(Sec/SPII)	0.051138	0.00366	0.509471	0.435731	Sec system
EGBGL004237	SP(Sec/SPI)	0.99384	0.003634	0.001571	0.000955	Sec system
EGBGL003760	SP(Sec/SPI)	0.766773	0.003631	0.187025	0.042571	Sec system
EGBGL006632	SP(Sec/SPI)	0.507985	0.003631	0.292375	0.19601	Sec system
EGBGL004239	SP(Sec/SPI)	0.903043	0.003607	0.091866	0.001484	Sec system
EGBGL007248	SP(Sec/SPI)	0.938618	0.003576	0.05194	0.005867	Sec system
EGBGL000737	LIPO(Sec/SPII)	0.0166	0.00352	0.978103	0.001776	Sec system
EGBGL001644	SP(Sec/SPI)	0.986845	0.003509	0.00898	0.000666	Sec system
EGBGL001885	SP(Sec/SPI)	0.960939	0.003509	0.02749	0.008062	Sec system
EGBGL006113	LIPO(Sec/SPII)	0.056633	0.003469	0.772566	0.167333	Sec system
EGBGL000335	SP(Sec/SPI)	0.981844	0.003465	0.012284	0.002406	Sec system
EGBGL000086	SP(Sec/SPI)	0.989789	0.003456	0.004247	0.002508	Sec system
EGBGL004698	LIPO(Sec/SPII)	0.042706	0.003428	0.854478	0.099388	Sec system
EGBGL000240	LIPO(Sec/SPII)	0.059767	0.003426	0.9355	0.001307	Sec system
EGBGL007423	SP(Sec/SPI)	0.886003	0.003412	0.109895	0.000689	Sec system
EGBGL007317	LIPO(Sec/SPII)	0.002716	0.003403	0.992858	0.001023	Sec system
EGBGL001388	SP(Sec/SPI)	0.974261	0.003351	0.02189	0.000497	Sec system
EGBGL000592	LIPO(Sec/SPII)	0.205401	0.003346	0.71646	0.074792	Sec system
EGBGL007466	LIPO(Sec/SPII)	0.064594	0.003338	0.632639	0.299429	Sec system
EGBGL005413	SP(Sec/SPI)	0.958665	0.003337	0.036667	0.00133	Sec system
EGBGL006635	LIPO(Sec/SPII)	0.013587	0.003336	0.98003	0.003047	Sec system
EGBGL006641	SP(Sec/SPI)	0.72776	0.003283	0.176495	0.092462	Sec system
EGBGL002944	SP(Sec/SPI)	0.966798	0.003259	0.005933	0.02401	Sec system
EGBGL006625	LIPO(Sec/SPII)	0.002334	0.003247	0.992506	0.001913	Sec system
EGBGL000380	SP(Sec/SPI)	0.990191	0.003246	0.002418	0.004145	Sec system
EGBGL006072	SP(Sec/SPI)	0.739705	0.003206	0.003058	0.25403	Sec system
EGBGL006212	LIPO(Sec/SPII)	0.10407	0.003137	0.889276	0.003517	Sec system
EGBGL001083	LIPO(Sec/SPII)	0.009637	0.003125	0.982265	0.004973	Sec system
EGBGL001652	LIPO(Sec/SPII)	0.039984	0.003124	0.954806	0.002086	Sec system
EGBGL000393	SP(Sec/SPI)	0.727708	0.003121	0.144917	0.124254	Sec system
EGBGL002085	SP(Sec/SPI)	0.912089	0.003076	0.083489	0.001346	Sec system
EGBGL005710	SP(Sec/SPI)	0.912285	0.003075	0.015387	0.069253	Sec system
EGBGL005798	SP(Sec/SPI)	0.992854	0.003073	0.002516	0.001556	Sec system
EGBGL005276	SP(Sec/SPI)	0.749639	0.003065	0.189179	0.058116	Sec system
EGBGL005858	SP(Sec/SPI)	0.988716	0.003063	0.006976	0.001245	Sec system
EGBGL001088	SP(Sec/SPI)	0.986757	0.00304	0.00994	0.000262	Sec system
EGBGL001254	LIPO(Sec/SPII)	0.157863	0.003031	0.830674	0.008433	Sec system
EGBGL004162	SP(Sec/SPI)	0.887329	0.003018	0.099306	0.010348	Sec system
EGBGL006769	SP(Sec/SPI)	0.976041	0.003007	0.013052	0.0079	Sec system
EGBGL000832	LIPO(Sec/SPII)	0.002191	0.003006	0.993648	0.001155	Sec system
EGBGL002155	LIPO(Sec/SPII)	0.443006	0.003002	0.540427	0.013565	Sec system
EGBGL004335	SP(Sec/SPI)	0.855169	0.002999	0.098615	0.043218	Sec system
EGBGL004471	LIPO(Sec/SPII)	0.048282	0.002997	0.948456	0.000264	Sec system
EGBGL000176	SP(Sec/SPI)	0.545118	0.002991	0.212252	0.239639	Sec system
EGBGL004105	SP(Sec/SPI)	0.983845	0.002987	0.011475	0.001693	Sec system
EGBGL006523	SP(Sec/SPI)	0.942778	0.002987	0.025822	0.028413	Sec system
EGBGL007480	SP(Sec/SPI)	0.994205	0.002974	0.00159	0.001231	Sec system
EGBGL001848	LIPO(Sec/SPII)	0.021848	0.002964	0.974125	0.001063	Sec system
EGBGL001264	SP(Sec/SPI)	0.943343	0.002955	0.053299	0.000403	Sec system
EGBGL003514	SP(Sec/SPI)	0.988559	0.002937	0.007803	0.000701	Sec system
EGBGL003780	SP(Sec/SPI)	0.985495	0.00293	0.006471	0.005104	Sec system
EGBGL004504	SP(Sec/SPI)	0.993971	0.002876	0.002309	0.000844	Sec system
EGBGL004995	LIPO(Sec/SPII)	0.030168	0.002868	0.881598	0.085366	Sec system
EGBGL005314	SP(Sec/SPI)	0.99482	0.002833	0.001412	0.000934	Sec system
EGBGL005466	SP(Sec/SPI)	0.953306	0.002818	0.038134	0.005741	Sec system
EGBGL001096	SP(Sec/SPI)	0.767948	0.002816	0.014638	0.214598	Sec system
EGBGL005878	SP(Sec/SPI)	0.892095	0.002815	0.102852	0.002238	Sec system
EGBGL007850	LIPO(Sec/SPII)	0.090469	0.002815	0.867501	0.039215	Sec system
EGBGL006582	LIPO(Sec/SPII)	0.082769	0.00279	0.912582	0.001859	Sec system
EGBGL007414	SP(Sec/SPI)	0.880458	0.002787	0.114599	0.002157	Sec system
EGBGL005434	SP(Sec/SPI)	0.881061	0.002744	0.108971	0.007224	Sec system
EGBGL006062	SP(Sec/SPI)	0.614016	0.002744	0.014934	0.368306	Sec system
EGBGL006374	SP(Sec/SPI)	0.745791	0.002742	0.01232	0.239148	Sec system
EGBGL003930	SP(Sec/SPI)	0.827613	0.002708	0.125847	0.043831	Sec system
EGBGL002731	SP(Sec/SPI)	0.905221	0.002699	0.082934	0.009145	Sec system
EGBGL007050	SP(Sec/SPI)	0.526839	0.002666	0.010847	0.459648	Sec system
EGBGL000699	LIPO(Sec/SPII)	0.048103	0.002649	0.948946	0.000302	Sec system
EGBGL007387	SP(Sec/SPI)	0.96949	0.002647	0.027527	0.000336	Sec system
EGBGL003507	LIPO(Sec/SPII)	0.073591	0.002631	0.919131	0.004647	Sec system
EGBGL006289	SP(Sec/SPI)	0.853117	0.002615	0.064693	0.079575	Sec system
EGBGL007290	SP(Sec/SPI)	0.571399	0.002604	0.03229	0.393708	Sec system
EGBGL006507	SP(Sec/SPI)	0.678576	0.002595	0.315385	0.003444	Sec system
EGBGL000883	LIPO(Sec/SPII)	0.02703	0.002522	0.961821	0.008627	Sec system
EGBGL004028	LIPO(Sec/SPII)	0.061569	0.002522	0.906286	0.029623	Sec system
EGBGL007001	SP(Sec/SPI)	0.986656	0.002518	0.009353	0.001472	Sec system
EGBGL000014	SP(Sec/SPI)	0.992786	0.002511	0.004016	0.000687	Sec system
EGBGL006631	SP(Sec/SPI)	0.939928	0.002508	0.056686	0.000879	Sec system
EGBGL006418	LIPO(Sec/SPII)	0.043853	0.002504	0.953452	0.00019	Sec system
EGBGL005025	SP(Sec/SPI)	0.977535	0.002486	0.006437	0.013543	Sec system
EGBGL006118	SP(Sec/SPI)	0.941786	0.002486	0.046824	0.008904	Sec system
EGBGL007670	SP(Sec/SPI)	0.914098	0.002474	0.057455	0.025973	Sec system
EGBGL003815	SP(Sec/SPI)	0.981094	0.002471	0.014484	0.001951	Sec system
EGBGL004961	SP(Sec/SPI)	0.99199	0.002454	0.00305	0.002507	Sec system
EGBGL000463	LIPO(Sec/SPII)	0.01073	0.002448	0.976605	0.010217	Sec system
EGBGL006146	SP(Sec/SPI)	0.950037	0.002433	0.04647	0.001059	Sec system
EGBGL001793	LIPO(Sec/SPII)	0.003869	0.002432	0.993341	0.000358	Sec system
EGBGL007208	SP(Sec/SPI)	0.990642	0.002423	0.001977	0.004958	Sec system
EGBGL002750	SP(Sec/SPI)	0.992948	0.002411	0.004018	0.000623	Sec system
EGBGL002346	LIPO(Sec/SPII)	0.015882	0.002395	0.980134	0.001589	Sec system
EGBGL007037	LIPO(Sec/SPII)	0.034938	0.002391	0.962119	0.000551	Sec system
EGBGL006145	LIPO(Sec/SPII)	0.04092	0.002379	0.943709	0.012992	Sec system
EGBGL001158	LIPO(Sec/SPII)	0.042518	0.002379	0.898639	0.056464	Sec system
EGBGL006175	SP(Sec/SPI)	0.65044	0.002374	0.021843	0.325343	Sec system
EGBGL005491	SP(Sec/SPI)	0.9544	0.002368	0.041918	0.001314	Sec system
EGBGL000046	SP(Sec/SPI)	0.953661	0.00236	0.030934	0.013045	Sec system
EGBGL000858	SP(Sec/SPI)	0.956901	0.002349	0.015334	0.025415	Sec system
EGBGL006015	SP(Sec/SPI)	0.549287	0.002348	0.003521	0.444844	Sec system
EGBGL001066	SP(Sec/SPI)	0.828861	0.002338	0.165943	0.002857	Sec system
EGBGL003575	SP(Sec/SPI)	0.747675	0.00232	0.249787	0.000217	Sec system
EGBGL004394	LIPO(Sec/SPII)	0.057502	0.002299	0.90974	0.030459	Sec system
EGBGL004864	SP(Sec/SPI)	0.99344	0.002291	0.003769	0.0005	Sec system
EGBGL000504	SP(Sec/SPI)	0.791366	0.002275	0.19034	0.016019	Sec system
EGBGL000241	SP(Sec/SPI)	0.863584	0.002266	0.00516	0.12899	Sec system
EGBGL003904	SP(Sec/SPI)	0.896707	0.002263	0.08773	0.0133	Sec system
EGBGL006264	LIPO(Sec/SPII)	0.043707	0.002261	0.951633	0.002399	Sec system
EGBGL005101	SP(Sec/SPI)	0.788879	0.002256	0.092872	0.115993	Sec system
EGBGL005660	SP(Sec/SPI)	0.995319	0.002253	0.001935	0.000494	Sec system
EGBGL003943	LIPO(Sec/SPII)	0.005068	0.00224	0.991723	0.00097	Sec system
EGBGL000891	LIPO(Sec/SPII)	0.035947	0.002229	0.959726	0.002097	Sec system
EGBGL006033	LIPO(Sec/SPII)	0.037129	0.002214	0.664274	0.296383	Sec system
EGBGL006240	SP(Sec/SPI)	0.994871	0.002201	0.002048	0.00088	Sec system
EGBGL003182	LIPO(Sec/SPII)	0.279455	0.002196	0.667889	0.050461	Sec system
EGBGL002515	SP(Sec/SPI)	0.989727	0.002183	0.004892	0.003199	Sec system
EGBGL005839	LIPO(Sec/SPII)	0.240239	0.002166	0.714809	0.042786	Sec system
EGBGL006734	SP(Sec/SPI)	0.756569	0.002129	0.02473	0.216572	Sec system
EGBGL003451	SP(Sec/SPI)	0.988018	0.002102	0.005861	0.004019	Sec system
EGBGL007277	LIPO(Sec/SPII)	0.088901	0.002077	0.758928	0.150093	Sec system
EGBGL004592	SP(Sec/SPI)	0.521016	0.002054	0.316397	0.160533	Sec system
EGBGL000074	LIPO(Sec/SPII)	0.480915	0.002048	0.51533	0.001707	Sec system
EGBGL004301	LIPO(Sec/SPII)	0.004715	0.002026	0.992843	0.000416	Sec system
EGBGL001147	SP(Sec/SPI)	0.674513	0.002024	0.087295	0.236168	Sec system
EGBGL000305	SP(Sec/SPI)	0.995709	0.002001	0.001991	0.0003	Sec system
EGBGL001037	SP(Sec/SPI)	0.991704	0.001996	0.002603	0.003697	Sec system
EGBGL001748	SP(Sec/SPI)	0.994236	0.00199	0.001603	0.002171	Sec system
EGBGL000750	SP(Sec/SPI)	0.989562	0.001988	0.006022	0.002429	Sec system
EGBGL004896	SP(Sec/SPI)	0.898144	0.001988	0.098574	0.001294	Sec system
EGBGL003995	SP(Sec/SPI)	0.992044	0.001983	0.003896	0.002077	Sec system
EGBGL002984	LIPO(Sec/SPII)	0.046933	0.001971	0.92185	0.029246	Sec system
EGBGL000542	SP(Sec/SPI)	0.981565	0.001959	0.013759	0.002717	Sec system
EGBGL006407	SP(Sec/SPI)	0.902827	0.001953	0.093405	0.001816	Sec system
EGBGL001100	SP(Sec/SPI)	0.992236	0.001943	0.005603	0.000218	Sec system
EGBGL006089	LIPO(Sec/SPII)	0.001522	0.001939	0.996086	0.000452	Sec system
EGBGL006633	LIPO(Sec/SPII)	0.006211	0.001934	0.991553	0.000302	Sec system
EGBGL001244	SP(Sec/SPI)	0.987207	0.001924	0.009564	0.001306	Sec system
EGBGL007318	SP(Sec/SPI)	0.989961	0.001921	0.001818	0.006301	Sec system
EGBGL003679	SP(Sec/SPI)	0.990923	0.001912	0.006241	0.000924	Sec system
EGBGL007285	LIPO(Sec/SPII)	0.269193	0.001894	0.643222	0.085691	Sec system
EGBGL002931	SP(Sec/SPI)	0.991724	0.00189	0.005497	0.000889	Sec system
EGBGL000300	SP(Sec/SPI)	0.553825	0.001887	0.189776	0.254512	Sec system
EGBGL000307	LIPO(Sec/SPII)	0.024397	0.001887	0.973021	0.000696	Sec system
EGBGL003375	SP(Sec/SPI)	0.987637	0.001884	0.009137	0.001342	Sec system
EGBGL002200	LIPO(Sec/SPII)	0.014475	0.001877	0.980519	0.003129	Sec system
EGBGL005816	LIPO(Sec/SPII)	0.045806	0.00187	0.948987	0.003337	Sec system
EGBGL000186	SP(Sec/SPI)	0.945544	0.001844	0.045631	0.00698	Sec system
EGBGL001703	LIPO(Sec/SPII)	0.016316	0.001833	0.980627	0.001224	Sec system
EGBGL007834	SP(Sec/SPI)	0.993337	0.001816	0.002131	0.002716	Sec system
EGBGL003908	LIPO(Sec/SPII)	0.061372	0.001816	0.927738	0.009074	Sec system
EGBGL002720	LIPO(Sec/SPII)	0.036709	0.00181	0.949348	0.012133	Sec system
EGBGL005361	LIPO(Sec/SPII)	0.172585	0.001788	0.825272	0.000355	Sec system
EGBGL004944	SP(Sec/SPI)	0.995025	0.001777	0.001497	0.001702	Sec system
EGBGL003480	SP(Sec/SPI)	0.992051	0.001772	0.004977	0.001201	Sec system
EGBGL001617	SP(Sec/SPI)	0.62893	0.001764	0.359579	0.009728	Sec system
EGBGL006188	SP(Sec/SPI)	0.979696	0.001744	0.008755	0.009804	Sec system
EGBGL003526	SP(Sec/SPI)	0.727532	0.001742	0.230272	0.040454	Sec system
EGBGL006290	LIPO(Sec/SPII)	0.019397	0.001729	0.977731	0.001143	Sec system
EGBGL000594	SP(Sec/SPI)	0.996297	0.001728	0.001593	0.000382	Sec system
EGBGL005910	SP(Sec/SPI)	0.925448	0.001702	0.072184	0.000665	Sec system
EGBGL000676	SP(Sec/SPI)	0.989237	0.001694	0.007868	0.001201	Sec system
EGBGL007855	LIPO(Sec/SPII)	0.014979	0.001688	0.725168	0.258165	Sec system
EGBGL000941	SP(Sec/SPI)	0.534543	0.001676	0.064803	0.398978	Sec system
EGBGL005999	LIPO(Sec/SPII)	0.356506	0.001676	0.583593	0.058226	Sec system
EGBGL007229	SP(Sec/SPI)	0.995539	0.001662	0.002075	0.000724	Sec system
EGBGL004170	SP(Sec/SPI)	0.783313	0.00166	0.032141	0.182886	Sec system
EGBGL003598	SP(Sec/SPI)	0.90566	0.001659	0.066514	0.026167	Sec system
EGBGL006941	SP(Sec/SPI)	0.844417	0.001659	0.135541	0.018384	Sec system
EGBGL001173	SP(Sec/SPI)	0.884934	0.001657	0.103687	0.009722	Sec system
EGBGL003260	LIPO(Sec/SPII)	0.008942	0.00164	0.987961	0.001457	Sec system
EGBGL006871	LIPO(Sec/SPII)	0.016279	0.00164	0.981196	0.000885	Sec system
EGBGL001448	SP(Sec/SPI)	0.945489	0.001629	0.050842	0.00204	Sec system
EGBGL007388	SP(Sec/SPI)	0.762885	0.00161	0.079319	0.156186	Sec system
EGBGL001528	LIPO(Sec/SPII)	0.004346	0.001597	0.993659	0.000398	Sec system
EGBGL004030	SP(Sec/SPI)	0.979872	0.001547	0.014349	0.004233	Sec system
EGBGL003913	LIPO(Sec/SPII)	0.045687	0.001542	0.912163	0.040609	Sec system
EGBGL005004	SP(Sec/SPI)	0.992936	0.001537	0.004849	0.000679	Sec system
EGBGL000314	SP(Sec/SPI)	0.997727	0.001509	0.00057	0.000195	Sec system
EGBGL004758	SP(Sec/SPI)	0.996995	0.001505	0.00105	0.00045	Sec system
EGBGL002261	SP(Sec/SPI)	0.839447	0.001499	0.13875	0.020304	Sec system
EGBGL002367	SP(Sec/SPI)	0.630968	0.001497	0.365718	0.001816	Sec system
EGBGL000971	SP(Sec/SPI)	0.994554	0.001494	0.0032	0.000753	Sec system
EGBGL001898	SP(Sec/SPI)	0.795511	0.00149	0.189834	0.013165	Sec system
EGBGL004977	SP(Sec/SPI)	0.992428	0.001452	0.004101	0.002019	Sec system
EGBGL006215	SP(Sec/SPI)	0.798602	0.001452	0.191376	0.00857	Sec system
EGBGL002263	SP(Sec/SPI)	0.856629	0.001442	0.14048	0.001449	Sec system
EGBGL006509	LIPO(Sec/SPII)	0.029249	0.00144	0.931584	0.037727	Sec system
EGBGL005979	LIPO(Sec/SPII)	0.236896	0.001419	0.759438	0.002247	Sec system
EGBGL003181	SP(Sec/SPI)	0.756957	0.001414	0.209351	0.032278	Sec system
EGBGL005202	SP(Sec/SPI)	0.988961	0.0014	0.007703	0.001936	Sec system
EGBGL007179	SP(Sec/SPI)	0.592294	0.001398	0.205398	0.200909	Sec system
EGBGL003377	SP(Sec/SPI)	0.99372	0.001379	0.003599	0.001302	Sec system
EGBGL003468	SP(Sec/SPI)	0.969726	0.001368	0.019679	0.009227	Sec system
EGBGL002983	LIPO(Sec/SPII)	0.001534	0.001365	0.996105	0.000996	Sec system
EGBGL003019	LIPO(Sec/SPII)	0.003082	0.001365	0.995076	0.000477	Sec system
EGBGL005898	SP(Sec/SPI)	0.791527	0.00136	0.028669	0.178444	Sec system
EGBGL005822	LIPO(Sec/SPII)	0.096151	0.001359	0.893458	0.009033	Sec system
EGBGL007107	SP(Sec/SPI)	0.996395	0.001357	0.002056	0.000191	Sec system
EGBGL000850	LIPO(Sec/SPII)	0.005006	0.001326	0.991461	0.002207	Sec system
EGBGL004373	SP(Sec/SPI)	0.595042	0.001313	0.402363	0.001282	Sec system
EGBGL003843	LIPO(Sec/SPII)	0.011773	0.00131	0.853207	0.133709	Sec system
EGBGL006778	LIPO(Sec/SPII)	0.006865	0.001308	0.95996	0.031867	Sec system
EGBGL000310	SP(Sec/SPI)	0.996748	0.001303	0.001164	0.000784	Sec system
EGBGL002962	SP(Sec/SPI)	0.99584	0.001301	0.001645	0.001213	Sec system
EGBGL006989	SP(Sec/SPI)	0.583704	0.001301	0.412195	0.0028	Sec system
EGBGL004160	LIPO(Sec/SPII)	0.027115	0.001301	0.93898	0.032605	Sec system
EGBGL003694	LIPO(Sec/SPII)	0.005747	0.001296	0.986204	0.006753	Sec system
EGBGL005817	LIPO(Sec/SPII)	0.029494	0.001293	0.967627	0.001585	Sec system
EGBGL003564	SP(Sec/SPI)	0.873965	0.001292	0.109267	0.015475	Sec system
EGBGL005738	SP(Sec/SPI)	0.997349	0.001278	0.001204	0.000169	Sec system
EGBGL003738	SP(Sec/SPI)	0.996602	0.001266	0.001567	0.000565	Sec system
EGBGL005658	LIPO(Sec/SPII)	0.002326	0.001258	0.99612	0.000296	Sec system
EGBGL003590	SP(Sec/SPI)	0.908587	0.001252	0.022087	0.068075	Sec system
EGBGL001358	SP(Sec/SPI)	0.805664	0.001244	0.150473	0.042618	Sec system
EGBGL003371	SP(Sec/SPI)	0.994968	0.00124	0.001595	0.002197	Sec system
EGBGL006498	LIPO(Sec/SPII)	0.407184	0.001238	0.58931	0.002268	Sec system
EGBGL003247	LIPO(Sec/SPII)	0.010308	0.001236	0.987734	0.000722	Sec system
EGBGL007247	SP(Sec/SPI)	0.988785	0.001233	0.009622	0.00036	Sec system
EGBGL003858	LIPO(Sec/SPII)	0.019078	0.00123	0.680288	0.299404	Sec system
EGBGL000417	SP(Sec/SPI)	0.909538	0.001223	0.084585	0.004653	Sec system
EGBGL003709	SP(Sec/SPI)	0.996478	0.001222	0.001753	0.000547	Sec system
EGBGL006719	SP(Sec/SPI)	0.978268	0.001222	0.016099	0.004411	Sec system
EGBGL006400	LIPO(Sec/SPII)	0.013062	0.001214	0.807736	0.177987	Sec system
EGBGL000162	LIPO(Sec/SPII)	0.273641	0.001213	0.724534	0.000612	Sec system
EGBGL005158	SP(Sec/SPI)	0.995825	0.00121	0.002125	0.000839	Sec system
EGBGL000212	SP(Sec/SPI)	0.683256	0.001208	0.310154	0.005381	Sec system
EGBGL000679	SP(Sec/SPI)	0.886878	0.001197	0.111233	0.000691	Sec system
EGBGL005080	SP(Sec/SPI)	0.702985	0.001189	0.040488	0.255338	Sec system
EGBGL007216	SP(Sec/SPI)	0.969956	0.001176	0.028405	0.000462	Sec system
EGBGL000064	SP(Sec/SPI)	0.953718	0.001176	0.027429	0.017677	Sec system
EGBGL002937	SP(Sec/SPI)	0.995211	0.001152	0.002473	0.001164	Sec system
EGBGL002611	SP(Sec/SPI)	0.99297	0.00115	0.003555	0.002326	Sec system
EGBGL000313	SP(Sec/SPI)	0.997607	0.00112	0.001024	0.000249	Sec system
EGBGL005294	SP(Sec/SPI)	0.995997	0.001109	0.00122	0.001674	Sec system
EGBGL000272	LIPO(Sec/SPII)	0.015929	0.001099	0.982317	0.000655	Sec system
EGBGL007811	LIPO(Sec/SPII)	0.015148	0.001087	0.779972	0.203793	Sec system
EGBGL001820	SP(Sec/SPI)	0.886225	0.001067	0.056829	0.055878	Sec system
EGBGL001187	LIPO(Sec/SPII)	0.114871	0.001066	0.883466	0.000597	Sec system
EGBGL007123	LIPO(Sec/SPII)	0.033013	0.001055	0.958047	0.007886	Sec system
EGBGL001133	LIPO(Sec/SPII)	0.003094	0.001052	0.995459	0.000394	Sec system
EGBGL001906	SP(Sec/SPI)	0.768807	0.00105	0.126943	0.1032	Sec system
EGBGL001862	SP(Sec/SPI)	0.994434	0.001046	0.002816	0.001705	Sec system
EGBGL001409	SP(Sec/SPI)	0.806864	0.001045	0.190065	0.002026	Sec system
EGBGL001487	SP(Sec/SPI)	0.991586	0.001044	0.005717	0.001653	Sec system
EGBGL001471	LIPO(Sec/SPII)	0.005445	0.001043	0.991678	0.001835	Sec system
EGBGL000097	SP(Sec/SPI)	0.944359	0.001038	0.043505	0.011097	Sec system
EGBGL004295	LIPO(Sec/SPII)	0.00171	0.001038	0.996814	0.000438	Sec system
EGBGL000445	SP(Sec/SPI)	0.907904	0.001036	0.004127	0.086933	Sec system
EGBGL003970	LIPO(Sec/SPII)	0.148597	0.00103	0.808201	0.042171	Sec system
EGBGL003674	SP(Sec/SPI)	0.985827	0.001004	0.012121	0.001049	Sec system
EGBGL005341	SP(Sec/SPI)	0.996651	0.001	0.001875	0.000474	Sec system
EGBGL003489	SP(Sec/SPI)	0.991998	0.001	0.006288	0.000714	Sec system
EGBGL005242	SP(Sec/SPI)	0.875361	0.000988	0.050029	0.073621	Sec system
EGBGL001592	SP(Sec/SPI)	0.990376	0.000986	0.007369	0.001269	Sec system
EGBGL004080	SP(Sec/SPI)	0.948983	0.000984	0.049364	0.000669	Sec system
EGBGL000510	LIPO(Sec/SPII)	0.121937	0.000982	0.876578	0.000502	Sec system
EGBGL005806	SP(Sec/SPI)	0.996234	0.000971	0.002371	0.000424	Sec system
EGBGL000225	SP(Sec/SPI)	0.987447	0.000969	0.011065	0.00052	Sec system
EGBGL007330	LIPO(Sec/SPII)	0.005286	0.000964	0.992915	0.000835	Sec system
EGBGL005901	LIPO(Sec/SPII)	0.03292	0.000963	0.958083	0.008034	Sec system
EGBGL006495	SP(Sec/SPI)	0.962036	0.000961	0.034921	0.002082	Sec system
EGBGL006323	SP(Sec/SPI)	0.996129	0.000957	0.001958	0.000956	Sec system
EGBGL003368	SP(Sec/SPI)	0.939075	0.000956	0.056137	0.003832	Sec system
EGBGL000110	LIPO(Sec/SPII)	0.41281	0.000951	0.584774	0.001465	Sec system
EGBGL005475	LIPO(Sec/SPII)	0.026211	0.000947	0.971874	0.000969	Sec system
EGBGL004558	LIPO(Sec/SPII)	0.005362	0.000946	0.992946	0.000746	Sec system
EGBGL000660	LIPO(Sec/SPII)	0.0309	0.000941	0.965879	0.00228	Sec system
EGBGL000095	SP(Sec/SPI)	0.991105	0.00092	0.006524	0.001451	Sec system
EGBGL000227	LIPO(Sec/SPII)	0.023911	0.000908	0.974468	0.000712	Sec system
EGBGL007325	LIPO(Sec/SPII)	0.087105	0.000908	0.911579	0.000408	Sec system
EGBGL006967	SP(Sec/SPI)	0.992665	0.000905	0.002775	0.003654	Sec system
EGBGL002406	SP(Sec/SPI)	0.990467	0.000904	0.007625	0.001005	Sec system
EGBGL006309	SP(Sec/SPI)	0.996977	0.000899	0.001644	0.00048	Sec system
EGBGL006560	LIPO(Sec/SPII)	0.006234	0.000899	0.992238	0.000629	Sec system
EGBGL003261	LIPO(Sec/SPII)	0.001996	0.000898	0.996247	0.000859	Sec system
EGBGL005275	SP(Sec/SPI)	0.930815	0.000891	0.063275	0.005019	Sec system
EGBGL000641	LIPO(Sec/SPII)	0.035644	0.00089	0.962935	0.000532	Sec system
EGBGL003457	LIPO(Sec/SPII)	0.030268	0.000878	0.968595	0.000259	Sec system
EGBGL004086	SP(Sec/SPI)	0.654792	0.000875	0.289383	0.05495	Sec system
EGBGL005081	LIPO(Sec/SPII)	0.000876	0.000875	0.997996	0.000253	Sec system
EGBGL005584	LIPO(Sec/SPII)	0.050375	0.000873	0.887511	0.06124	Sec system
EGBGL006393	LIPO(Sec/SPII)	0.0838	0.000872	0.534537	0.380792	Sec system
EGBGL000435	LIPO(Sec/SPII)	0.002361	0.000871	0.996501	0.000267	Sec system
EGBGL006122	SP(Sec/SPI)	0.961819	0.00087	0.036753	0.000558	Sec system
EGBGL003859	LIPO(Sec/SPII)	0.151249	0.00087	0.708211	0.13967	Sec system
EGBGL007103	SP(Sec/SPI)	0.988252	0.000869	0.007191	0.003688	Sec system
EGBGL006841	LIPO(Sec/SPII)	0.002367	0.000866	0.996341	0.000427	Sec system
EGBGL007046	SP(Sec/SPI)	0.96315	0.000864	0.034874	0.001112	Sec system
EGBGL000597	SP(Sec/SPI)	0.97811	0.000861	0.020499	0.00053	Sec system
EGBGL001882	LIPO(Sec/SPII)	0.018501	0.000861	0.978472	0.002167	Sec system
EGBGL007505	SP(Sec/SPI)	0.994916	0.000856	0.001664	0.002564	Sec system
EGBGL003144	SP(Sec/SPI)	0.837043	0.000852	0.140491	0.021613	Sec system
EGBGL001731	LIPO(Sec/SPII)	0.004251	0.000851	0.989939	0.004959	Sec system
EGBGL000431	LIPO(Sec/SPII)	0.005893	0.00085	0.985321	0.007935	Sec system
EGBGL007465	LIPO(Sec/SPII)	0.010463	0.000849	0.615228	0.373461	Sec system
EGBGL006637	SP(Sec/SPI)	0.976938	0.000844	0.021405	0.000813	Sec system
EGBGL005661	LIPO(Sec/SPII)	0.354369	0.000843	0.644048	0.000741	Sec system
EGBGL003058	LIPO(Sec/SPII)	0.00371	0.00084	0.993145	0.002304	Sec system
EGBGL006091	SP(Sec/SPI)	0.9919	0.000829	0.00697	0.0003	Sec system
EGBGL001795	LIPO(Sec/SPII)	0.010711	0.000828	0.984571	0.00389	Sec system
EGBGL002354	LIPO(Sec/SPII)	0.003005	0.000821	0.994797	0.001377	Sec system
EGBGL003004	LIPO(Sec/SPII)	0.002614	0.00081	0.99599	0.000585	Sec system
EGBGL001483	SP(Sec/SPI)	0.993124	0.000808	0.004952	0.001116	Sec system
EGBGL001683	SP(Sec/SPI)	0.994906	0.000807	0.003298	0.000989	Sec system
EGBGL007623	LIPO(Sec/SPII)	0.0041	0.000802	0.992072	0.003025	Sec system
EGBGL000819	SP(Sec/SPI)	0.856042	0.000798	0.140656	0.002504	Sec system
EGBGL003574	LIPO(Sec/SPII)	0.019595	0.000796	0.978166	0.001444	Sec system
EGBGL006711	SP(Sec/SPI)	0.997252	0.00079	0.001213	0.000746	Sec system
EGBGL005515	SP(Sec/SPI)	0.898817	0.00079	0.09803	0.002362	Sec system
EGBGL004649	SP(Sec/SPI)	0.997165	0.000786	0.001312	0.000737	Sec system
EGBGL004361	LIPO(Sec/SPII)	0.031078	0.000781	0.966699	0.001442	Sec system
EGBGL002873	SP(Sec/SPI)	0.97466	0.00077	0.024138	0.000432	Sec system
EGBGL006030	SP(Sec/SPI)	0.851383	0.000766	0.146001	0.001851	Sec system
EGBGL007590	LIPO(Sec/SPII)	0.013344	0.000759	0.985415	0.000482	Sec system
EGBGL002972	SP(Sec/SPI)	0.993097	0.000755	0.005576	0.000572	Sec system
EGBGL007319	LIPO(Sec/SPII)	0.017289	0.00075	0.981351	0.000611	Sec system
EGBGL007785	LIPO(Sec/SPII)	0.133881	0.00075	0.863485	0.001884	Sec system
EGBGL004366	LIPO(Sec/SPII)	0.007842	0.000749	0.990518	0.000891	Sec system
EGBGL007328	SP(Sec/SPI)	0.920338	0.000744	0.078208	0.000711	Sec system
EGBGL003429	SP(Sec/SPI)	0.989135	0.000741	0.009542	0.000581	Sec system
EGBGL004603	SP(Sec/SPI)	0.982882	0.000732	0.01252	0.003866	Sec system
EGBGL001034	SP(Sec/SPI)	0.790793	0.000724	0.207239	0.001244	Sec system
EGBGL000991	SP(Sec/SPI)	0.710455	0.000721	0.259302	0.029522	Sec system
EGBGL007504	LIPO(Sec/SPII)	0.075935	0.000718	0.921317	0.00203	Sec system
EGBGL004745	SP(Sec/SPI)	0.996599	0.000713	0.002101	0.000587	Sec system
EGBGL006281	LIPO(Sec/SPII)	0.130133	0.00071	0.525553	0.343604	Sec system
EGBGL003523	LIPO(Sec/SPII)	0.10179	0.000707	0.882643	0.01486	Sec system
EGBGL000541	LIPO(Sec/SPII)	0.006388	0.000702	0.992031	0.000879	Sec system
EGBGL004027	LIPO(Sec/SPII)	0.015824	0.000702	0.982698	0.000775	Sec system
EGBGL006039	SP(Sec/SPI)	0.99632	0.000697	0.001953	0.00103	Sec system
EGBGL006275	LIPO(Sec/SPII)	0.031089	0.000697	0.96734	0.000873	Sec system
EGBGL007033	LIPO(Sec/SPII)	0.06745	0.000694	0.92958	0.002276	Sec system
EGBGL003974	SP(Sec/SPI)	0.996621	0.000686	0.001932	0.000761	Sec system
EGBGL006094	SP(Sec/SPI)	0.661402	0.000686	0.330846	0.007066	Sec system
EGBGL005566	LIPO(Sec/SPII)	0.00306	0.000685	0.99516	0.001095	Sec system
EGBGL003750	LIPO(Sec/SPII)	0.00586	0.000679	0.992973	0.000488	Sec system
EGBGL004907	LIPO(Sec/SPII)	0.05533	0.000679	0.943195	0.000796	Sec system
EGBGL002139	LIPO(Sec/SPII)	0.017433	0.000678	0.981395	0.000494	Sec system
EGBGL002838	SP(Sec/SPI)	0.984532	0.000675	0.014383	0.00041	Sec system
EGBGL003107	LIPO(Sec/SPII)	0.039538	0.000674	0.955929	0.003859	Sec system
EGBGL002584	SP(Sec/SPI)	0.993136	0.000667	0.005341	0.000857	Sec system
EGBGL007875	LIPO(Sec/SPII)	0.002065	0.000666	0.993332	0.003937	Sec system
EGBGL000170	LIPO(Sec/SPII)	0.011989	0.000664	0.986217	0.001129	Sec system
EGBGL001255	LIPO(Sec/SPII)	0.014199	0.00066	0.900318	0.084824	Sec system
EGBGL000160	LIPO(Sec/SPII)	0.195661	0.000659	0.802586	0.001095	Sec system
EGBGL003513	SP(Sec/SPI)	0.997708	0.000655	0.001444	0.000193	Sec system
EGBGL002616	SP(Sec/SPI)	0.995589	0.000649	0.001932	0.001829	Sec system
EGBGL001340	SP(Sec/SPI)	0.990514	0.000646	0.008328	0.000511	Sec system
EGBGL007093	SP(Sec/SPI)	0.997986	0.000645	0.000997	0.000372	Sec system
EGBGL005530	LIPO(Sec/SPII)	0.008827	0.000645	0.990103	0.000424	Sec system
EGBGL000595	LIPO(Sec/SPII)	0.006514	0.000639	0.989205	0.003642	Sec system
EGBGL000869	LIPO(Sec/SPII)	0.00561	0.00063	0.993225	0.000535	Sec system
EGBGL002848	LIPO(Sec/SPII)	0.003633	0.000629	0.984179	0.011559	Sec system
EGBGL003138	LIPO(Sec/SPII)	0.249575	0.000622	0.748336	0.001467	Sec system
EGBGL005650	LIPO(Sec/SPII)	0.006483	0.000621	0.992443	0.000452	Sec system
EGBGL002976	SP(Sec/SPI)	0.997845	0.00061	0.001209	0.000337	Sec system
EGBGL000430	SP(Sec/SPI)	0.93428	0.000604	0.06343	0.001686	Sec system
EGBGL005516	SP(Sec/SPI)	0.864786	0.0006	0.132418	0.002195	Sec system
EGBGL005689	SP(Sec/SPI)	0.952125	0.000596	0.044421	0.002858	Sec system
EGBGL005647	SP(Sec/SPI)	0.813149	0.000596	0.18559	0.000666	Sec system
EGBGL000840	SP(Sec/SPI)	0.987126	0.000595	0.011343	0.000935	Sec system
EGBGL000026	SP(Sec/SPI)	0.997273	0.000594	0.001395	0.000737	Sec system
EGBGL004641	LIPO(Sec/SPII)	0.004197	0.000594	0.993886	0.001323	Sec system
EGBGL001616	LIPO(Sec/SPII)	0.196519	0.00059	0.801217	0.001674	Sec system
EGBGL003293	LIPO(Sec/SPII)	0.015581	0.000588	0.983179	0.000652	Sec system
EGBGL004597	SP(Sec/SPI)	0.998528	0.000584	0.000555	0.000333	Sec system
EGBGL006439	LIPO(Sec/SPII)	0.085288	0.000583	0.913534	0.000595	Sec system
EGBGL002872	SP(Sec/SPI)	0.992456	0.000581	0.005558	0.001405	Sec system
EGBGL001654	SP(Sec/SPI)	0.99592	0.000579	0.003053	0.000448	Sec system
EGBGL000453	LIPO(Sec/SPII)	0.014753	0.000579	0.970882	0.013786	Sec system
EGBGL000316	LIPO(Sec/SPII)	0.01083	0.000574	0.985786	0.00281	Sec system
EGBGL000567	LIPO(Sec/SPII)	0.003752	0.000563	0.993327	0.002358	Sec system
EGBGL002819	LIPO(Sec/SPII)	0.00616	0.000558	0.989365	0.003918	Sec system
EGBGL001179	LIPO(Sec/SPII)	0.005387	0.000557	0.993751	0.000306	Sec system
EGBGL004708	SP(Sec/SPI)	0.91236	0.000555	0.059538	0.027548	Sec system
EGBGL005714	LIPO(Sec/SPII)	0.006842	0.000551	0.992093	0.000514	Sec system
EGBGL005702	LIPO(Sec/SPII)	0.042639	0.000549	0.956347	0.000464	Sec system
EGBGL005445	SP(Sec/SPI)	0.974913	0.000547	0.023072	0.001468	Sec system
EGBGL007092	LIPO(Sec/SPII)	0.133874	0.000547	0.865313	0.000266	Sec system
EGBGL000788	SP(Sec/SPI)	0.907528	0.000545	0.08992	0.002008	Sec system
EGBGL004755	LIPO(Sec/SPII)	0.083172	0.000544	0.910949	0.005335	Sec system
EGBGL005888	LIPO(Sec/SPII)	0.009619	0.000542	0.989087	0.000752	Sec system
EGBGL001132	LIPO(Sec/SPII)	0.066484	0.000541	0.932333	0.000642	Sec system
EGBGL006705	LIPO(Sec/SPII)	0.053071	0.000536	0.946173	0.00022	Sec system
EGBGL006952	LIPO(Sec/SPII)	0.03072	0.000535	0.896665	0.072079	Sec system
EGBGL007329	SP(Sec/SPI)	0.997915	0.000529	0.001181	0.000375	Sec system
EGBGL000423	SP(Sec/SPI)	0.996613	0.000527	0.002231	0.00063	Sec system
EGBGL004202	LIPO(Sec/SPII)	0.135353	0.000527	0.862787	0.001333	Sec system
EGBGL006037	SP(Sec/SPI)	0.995462	0.000522	0.002631	0.001385	Sec system
EGBGL004741	SP(Sec/SPI)	0.99602	0.000516	0.003125	0.000339	Sec system
EGBGL003645	SP(Sec/SPI)	0.931955	0.000509	0.066976	0.00056	Sec system
EGBGL003818	LIPO(Sec/SPII)	0.002364	0.000507	0.996501	0.000628	Sec system
EGBGL007629	SP(Sec/SPI)	0.995416	0.000504	0.003566	0.000514	Sec system
EGBGL005316	SP(Sec/SPI)	0.911109	0.000504	0.087744	0.000643	Sec system
EGBGL001351	SP(Sec/SPI)	0.997995	0.000499	0.00106	0.000446	Sec system
EGBGL001700	LIPO(Sec/SPII)	0.185982	0.000499	0.753433	0.060086	Sec system
EGBGL005184	SP(Sec/SPI)	0.998751	0.000493	0.000422	0.000334	Sec system
EGBGL002390	LIPO(Sec/SPII)	0.004283	0.000492	0.992073	0.003152	Sec system
EGBGL000495	SP(Sec/SPI)	0.978594	0.00049	0.016494	0.004422	Sec system
EGBGL002842	LIPO(Sec/SPII)	0.099777	0.000488	0.899546	0.00019	Sec system
EGBGL007632	LIPO(Sec/SPII)	0.001515	0.000487	0.997415	0.000582	Sec system
EGBGL005793	LIPO(Sec/SPII)	0.00199	0.000484	0.997114	0.000412	Sec system
EGBGL005594	SP(Sec/SPI)	0.982832	0.000482	0.015268	0.001418	Sec system
EGBGL006165	SP(Sec/SPI)	0.971189	0.000482	0.022105	0.006224	Sec system
EGBGL001649	SP(Sec/SPI)	0.728977	0.000482	0.268069	0.002472	Sec system
EGBGL003157	LIPO(Sec/SPII)	0.00222	0.000478	0.996428	0.000874	Sec system
EGBGL002368	SP(Sec/SPI)	0.992455	0.000477	0.004957	0.00211	Sec system
EGBGL000860	LIPO(Sec/SPII)	0.004682	0.000477	0.992683	0.002157	Sec system
EGBGL002221	SP(Sec/SPI)	0.995464	0.000476	0.002742	0.001319	Sec system
EGBGL002295	SP(Sec/SPI)	0.998226	0.000473	0.001009	0.000292	Sec system
EGBGL004372	LIPO(Sec/SPII)	0.012315	0.000473	0.986744	0.000468	Sec system
EGBGL006412	SP(Sec/SPI)	0.994988	0.00047	0.004357	0.000186	Sec system
EGBGL005803	LIPO(Sec/SPII)	0.022438	0.00047	0.976742	0.000349	Sec system
EGBGL005741	LIPO(Sec/SPII)	0.11015	0.00047	0.887963	0.001417	Sec system
EGBGL006595	SP(Sec/SPI)	0.992333	0.000467	0.006809	0.000391	Sec system
EGBGL005231	LIPO(Sec/SPII)	0.157744	0.000461	0.839034	0.002762	Sec system
EGBGL002083	SP(Sec/SPI)	0.991338	0.00046	0.007045	0.001157	Sec system
EGBGL003877	LIPO(Sec/SPII)	0.009097	0.00046	0.990253	0.000191	Sec system
EGBGL001964	SP(Sec/SPI)	0.996589	0.000459	0.002384	0.000568	Sec system
EGBGL006707	LIPO(Sec/SPII)	0.031385	0.000455	0.967823	0.000337	Sec system
EGBGL001713	LIPO(Sec/SPII)	0.016971	0.000454	0.98167	0.000904	Sec system
EGBGL003706	LIPO(Sec/SPII)	0.014539	0.000452	0.984009	0.001	Sec system
EGBGL002747	LIPO(Sec/SPII)	0.017925	0.000451	0.980645	0.000979	Sec system
EGBGL000969	SP(Sec/SPI)	0.951649	0.000449	0.046152	0.001749	Sec system
EGBGL003453	LIPO(Sec/SPII)	0.002641	0.000445	0.995792	0.001122	Sec system
EGBGL003541	LIPO(Sec/SPII)	0.004739	0.000445	0.994329	0.000487	Sec system
EGBGL001163	LIPO(Sec/SPII)	0.011369	0.000444	0.657342	0.330845	Sec system
EGBGL006754	SP(Sec/SPI)	0.652856	0.000443	0.345559	0.001143	Sec system
EGBGL001715	LIPO(Sec/SPII)	0.00559	0.000442	0.993575	0.000393	Sec system
EGBGL006588	LIPO(Sec/SPII)	0.00303	0.00044	0.995955	0.000575	Sec system
EGBGL003310	SP(Sec/SPI)	0.997558	0.000439	0.001643	0.00036	Sec system
EGBGL004223	SP(Sec/SPI)	0.981778	0.000439	0.017315	0.000469	Sec system
EGBGL006421	SP(Sec/SPI)	0.960597	0.000438	0.038526	0.000439	Sec system
EGBGL002259	LIPO(Sec/SPII)	0.001317	0.000438	0.998084	0.000161	Sec system
EGBGL005030	SP(Sec/SPI)	0.996246	0.000437	0.002868	0.000448	Sec system
EGBGL006549	LIPO(Sec/SPII)	0.002483	0.000431	0.99554	0.001546	Sec system
EGBGL007133	LIPO(Sec/SPII)	0.004882	0.000429	0.993844	0.000845	Sec system
EGBGL006542	SP(Sec/SPI)	0.996163	0.000427	0.002654	0.000755	Sec system
EGBGL003723	LIPO(Sec/SPII)	0.012287	0.000425	0.986926	0.000362	Sec system
EGBGL004003	LIPO(Sec/SPII)	0.014702	0.000424	0.984298	0.000576	Sec system
EGBGL007289	SP(Sec/SPI)	0.994674	0.00042	0.004402	0.000504	Sec system
EGBGL002212	SP(Sec/SPI)	0.994331	0.000419	0.00397	0.00128	Sec system
EGBGL006914	LIPO(Sec/SPII)	0.004475	0.000419	0.993389	0.001718	Sec system
EGBGL002438	SP(Sec/SPI)	0.97383	0.000418	0.025392	0.00036	Sec system
EGBGL007861	LIPO(Sec/SPII)	0.003819	0.000416	0.994449	0.001317	Sec system
EGBGL003800	LIPO(Sec/SPII)	0.00388	0.000414	0.995403	0.000302	Sec system
EGBGL000185	SP(Sec/SPI)	0.98833	0.00041	0.010236	0.001024	Sec system
EGBGL005392	LIPO(Sec/SPII)	0.004674	0.000402	0.993437	0.001487	Sec system
EGBGL000710	LIPO(Sec/SPII)	0.005611	0.000398	0.993268	0.000724	Sec system
EGBGL005448	LIPO(Sec/SPII)	0.017827	0.000396	0.981526	0.000251	Sec system
EGBGL005261	LIPO(Sec/SPII)	0.014788	0.000395	0.984315	0.000503	Sec system
EGBGL002492	LIPO(Sec/SPII)	0.032848	0.000394	0.963364	0.003393	Sec system
EGBGL002225	SP(Sec/SPI)	0.998557	0.000392	0.000709	0.000342	Sec system
EGBGL000574	LIPO(Sec/SPII)	0.003669	0.000392	0.994957	0.000982	Sec system
EGBGL002593	SP(Sec/SPI)	0.993706	0.000391	0.004713	0.00119	Sec system
EGBGL006685	LIPO(Sec/SPII)	0.002772	0.000391	0.996123	0.000713	Sec system
EGBGL000593	LIPO(Sec/SPII)	0.046022	0.000391	0.953037	0.00055	Sec system
EGBGL002639	LIPO(Sec/SPII)	0.023632	0.000388	0.973257	0.002723	Sec system
EGBGL003384	SP(Sec/SPI)	0.990169	0.000383	0.004868	0.00458	Sec system
EGBGL004024	SP(Sec/SPI)	0.998623	0.000382	0.000743	0.000252	Sec system
EGBGL001690	LIPO(Sec/SPII)	0.028014	0.000382	0.963145	0.008458	Sec system
EGBGL000506	SP(Sec/SPI)	0.991303	0.000381	0.004588	0.003728	Sec system
EGBGL005596	LIPO(Sec/SPII)	0.013643	0.000375	0.979347	0.006634	Sec system
EGBGL005902	LIPO(Sec/SPII)	0.025468	0.000375	0.973616	0.000541	Sec system
EGBGL007431	LIPO(Sec/SPII)	0.0051	0.000372	0.993886	0.000643	Sec system
EGBGL005736	LIPO(Sec/SPII)	0.004378	0.000371	0.994847	0.000404	Sec system
EGBGL003905	SP(Sec/SPI)	0.998202	0.000368	0.000895	0.000535	Sec system
EGBGL006142	LIPO(Sec/SPII)	0.149277	0.000366	0.846328	0.004029	Sec system
EGBGL006287	LIPO(Sec/SPII)	0.007459	0.000364	0.990876	0.001301	Sec system
EGBGL000182	LIPO(Sec/SPII)	0.009513	0.000363	0.989174	0.000949	Sec system
EGBGL003725	SP(Sec/SPI)	0.997673	0.000362	0.001401	0.000564	Sec system
EGBGL003490	SP(Sec/SPI)	0.992864	0.000357	0.004499	0.002279	Sec system
EGBGL003311	SP(Sec/SPI)	0.978604	0.000356	0.019603	0.001437	Sec system
EGBGL000161	LIPO(Sec/SPII)	0.010143	0.000356	0.987545	0.001956	Sec system
EGBGL003202	LIPO(Sec/SPII)	0.024445	0.000354	0.974953	0.000248	Sec system
EGBGL006404	LIPO(Sec/SPII)	0.007905	0.000353	0.991515	0.000227	Sec system
EGBGL006780	LIPO(Sec/SPII)	0.014511	0.000351	0.978521	0.006617	Sec system
EGBGL001660	SP(Sec/SPI)	0.997349	0.00035	0.002017	0.000283	Sec system
EGBGL006408	LIPO(Sec/SPII)	0.003661	0.00035	0.994318	0.001671	Sec system
EGBGL004642	LIPO(Sec/SPII)	0.007549	0.000348	0.991368	0.000735	Sec system
EGBGL001493	SP(Sec/SPI)	0.994577	0.000345	0.0044	0.000677	Sec system
EGBGL003258	LIPO(Sec/SPII)	0.004139	0.000343	0.995258	0.000259	Sec system
EGBGL007440	SP(Sec/SPI)	0.994867	0.00034	0.003826	0.000967	Sec system
EGBGL006472	LIPO(Sec/SPII)	0.020278	0.00034	0.978754	0.000628	Sec system
EGBGL000580	LIPO(Sec/SPII)	0.002527	0.000339	0.996184	0.00095	Sec system
EGBGL002767	LIPO(Sec/SPII)	0.004655	0.000338	0.994854	0.000152	Sec system
EGBGL001626	LIPO(Sec/SPII)	0.04583	0.000337	0.953391	0.000442	Sec system
EGBGL006882	LIPO(Sec/SPII)	0.006853	0.000334	0.991878	0.000935	Sec system
EGBGL005228	LIPO(Sec/SPII)	0.07193	0.000332	0.925802	0.001936	Sec system
EGBGL005920	LIPO(Sec/SPII)	0.015913	0.00033	0.982527	0.001229	Sec system
EGBGL006259	SP(Sec/SPI)	0.983442	0.000328	0.014819	0.001411	Sec system
EGBGL006901	SP(Sec/SPI)	0.997383	0.000325	0.002019	0.000274	Sec system
EGBGL004863	LIPO(Sec/SPII)	0.440713	0.000325	0.557961	0.001	Sec system
EGBGL005296	SP(Sec/SPI)	0.997519	0.000322	0.001765	0.000394	Sec system
EGBGL002327	SP(Sec/SPI)	0.997376	0.000321	0.001785	0.000518	Sec system
EGBGL003573	LIPO(Sec/SPII)	0.010155	0.000321	0.98875	0.000774	Sec system
EGBGL000359	SP(Sec/SPI)	0.99467	0.00032	0.004102	0.000909	Sec system
EGBGL004793	SP(Sec/SPI)	0.998255	0.000318	0.000996	0.000432	Sec system
EGBGL001073	LIPO(Sec/SPII)	0.007166	0.000318	0.992189	0.000328	Sec system
EGBGL005836	LIPO(Sec/SPII)	0.004209	0.000316	0.995	0.000476	Sec system
EGBGL001542	LIPO(Sec/SPII)	0.011947	0.000314	0.983855	0.003884	Sec system
EGBGL006349	LIPO(Sec/SPII)	0.001231	0.000313	0.997991	0.000466	Sec system
EGBGL000005	SP(Sec/SPI)	0.995843	0.000312	0.003344	0.000501	Sec system
EGBGL001156	SP(Sec/SPI)	0.992187	0.000312	0.006041	0.001459	Sec system
EGBGL007098	LIPO(Sec/SPII)	0.060774	0.000312	0.93877	0.000144	Sec system
EGBGL001766	LIPO(Sec/SPII)	0.009399	0.000311	0.98845	0.00184	Sec system
EGBGL002781	LIPO(Sec/SPII)	0.012107	0.000311	0.987286	0.000296	Sec system
EGBGL007468	LIPO(Sec/SPII)	0.001498	0.000307	0.997188	0.001007	Sec system
EGBGL003865	LIPO(Sec/SPII)	0.014721	0.000307	0.984406	0.000566	Sec system
EGBGL006038	LIPO(Sec/SPII)	0.018134	0.000307	0.98088	0.000679	Sec system
EGBGL006840	LIPO(Sec/SPII)	0.007212	0.000305	0.989645	0.002838	Sec system
EGBGL006458	LIPO(Sec/SPII)	0.040071	0.000303	0.958742	0.000883	Sec system
EGBGL004602	SP(Sec/SPI)	0.991183	0.000301	0.007653	0.000863	Sec system
EGBGL003733	LIPO(Sec/SPII)	0.004195	0.000298	0.995208	0.000299	Sec system
EGBGL000009	LIPO(Sec/SPII)	0.027205	0.000296	0.972152	0.000347	Sec system
EGBGL004088	SP(Sec/SPI)	0.984662	0.000292	0.014447	0.000599	Sec system
EGBGL000232	LIPO(Sec/SPII)	0.001243	0.000291	0.998158	0.000308	Sec system
EGBGL002247	LIPO(Sec/SPII)	0.007747	0.000291	0.99065	0.001313	Sec system
EGBGL000972	SP(Sec/SPI)	0.996934	0.00029	0.002344	0.000433	Sec system
EGBGL007614	LIPO(Sec/SPII)	0.000987	0.000289	0.99842	0.000304	Sec system
EGBGL004880	LIPO(Sec/SPII)	0.000856	0.000289	0.998281	0.000574	Sec system
EGBGL006151	LIPO(Sec/SPII)	0.009998	0.000289	0.989299	0.000414	Sec system
EGBGL004777	LIPO(Sec/SPII)	0.103764	0.000289	0.895827	0.00012	Sec system
EGBGL001236	SP(Sec/SPI)	0.998348	0.000288	0.001033	0.000331	Sec system
EGBGL007727	LIPO(Sec/SPII)	0.001691	0.000288	0.997668	0.000354	Sec system
EGBGL002018	SP(Sec/SPI)	0.835486	0.000285	0.161852	0.002377	Sec system
EGBGL001008	LIPO(Sec/SPII)	0.002767	0.000283	0.996525	0.000426	Sec system
EGBGL007581	SP(Sec/SPI)	0.998873	0.000282	0.000596	0.000249	Sec system
EGBGL004899	SP(Sec/SPI)	0.997462	0.000281	0.00156	0.000697	Sec system
EGBGL002615	SP(Sec/SPI)	0.997126	0.000281	0.002296	0.000298	Sec system
EGBGL005562	SP(Sec/SPI)	0.996479	0.000281	0.002867	0.000374	Sec system
EGBGL000700	LIPO(Sec/SPII)	0.002412	0.000281	0.996868	0.000439	Sec system
EGBGL001751	SP(Sec/SPI)	0.995597	0.000279	0.00315	0.000974	Sec system
EGBGL004585	LIPO(Sec/SPII)	0.058883	0.000279	0.938561	0.002276	Sec system
EGBGL001407	LIPO(Sec/SPII)	0.007009	0.000278	0.991605	0.001108	Sec system
EGBGL006367	LIPO(Sec/SPII)	0.001671	0.000277	0.997707	0.000345	Sec system
EGBGL005318	LIPO(Sec/SPII)	0.002582	0.000277	0.996491	0.00065	Sec system
EGBGL001434	SP(Sec/SPI)	0.994552	0.000271	0.004515	0.000662	Sec system
EGBGL002363	LIPO(Sec/SPII)	0.002362	0.000268	0.996669	0.0007	Sec system
EGBGL002216	LIPO(Sec/SPII)	0.020044	0.000264	0.973379	0.006314	Sec system
EGBGL002718	LIPO(Sec/SPII)	0.024342	0.000263	0.973829	0.001567	Sec system
EGBGL007118	LIPO(Sec/SPII)	0.005513	0.000261	0.993807	0.000419	Sec system
EGBGL005865	LIPO(Sec/SPII)	0.00481	0.00026	0.994616	0.000313	Sec system
EGBGL004470	LIPO(Sec/SPII)	0.001944	0.000258	0.997446	0.000352	Sec system
EGBGL005429	LIPO(Sec/SPII)	0.013048	0.000258	0.986122	0.000572	Sec system
EGBGL002490	LIPO(Sec/SPII)	0.059661	0.000256	0.939306	0.000776	Sec system
EGBGL002769	LIPO(Sec/SPII)	0.009054	0.000255	0.989962	0.000729	Sec system
EGBGL001204	LIPO(Sec/SPII)	0.012444	0.000254	0.972101	0.015201	Sec system
EGBGL007615	LIPO(Sec/SPII)	0.001029	0.000253	0.998398	0.00032	Sec system
EGBGL005676	SP(Sec/SPI)	0.948846	0.000252	0.050055	0.000847	Sec system
EGBGL001233	LIPO(Sec/SPII)	0.004784	0.000252	0.99373	0.001234	Sec system
EGBGL006628	LIPO(Sec/SPII)	0.001846	0.000249	0.997618	0.000287	Sec system
EGBGL002076	LIPO(Sec/SPII)	0.00681	0.000248	0.992756	0.000187	Sec system
EGBGL005227	LIPO(Sec/SPII)	0.003037	0.000243	0.99643	0.000289	Sec system
EGBGL001707	LIPO(Sec/SPII)	0.0285	0.000241	0.971024	0.000235	Sec system
EGBGL000935	LIPO(Sec/SPII)	0.108239	0.000241	0.890722	0.000798	Sec system
EGBGL006496	SP(Sec/SPI)	0.997099	0.00024	0.001645	0.001016	Sec system
EGBGL005331	LIPO(Sec/SPII)	0.010698	0.00024	0.98762	0.001442	Sec system
EGBGL007473	SP(Sec/SPI)	0.519643	0.000239	0.430327	0.04979	Sec system
EGBGL003585	LIPO(Sec/SPII)	0.000941	0.000238	0.998521	0.000301	Sec system
EGBGL002805	LIPO(Sec/SPII)	0.031151	0.000236	0.96794	0.000673	Sec system
EGBGL006624	LIPO(Sec/SPII)	0.023359	0.000236	0.964286	0.012119	Sec system
EGBGL007716	LIPO(Sec/SPII)	0.034959	0.000235	0.964359	0.000447	Sec system
EGBGL001384	LIPO(Sec/SPII)	0.037548	0.00023	0.961966	0.000257	Sec system
EGBGL004113	LIPO(Sec/SPII)	0.06192	0.00023	0.908853	0.028997	Sec system
EGBGL007356	SP(Sec/SPI)	0.997267	0.000226	0.002297	0.000211	Sec system
EGBGL007450	SP(Sec/SPI)	0.996333	0.000226	0.002803	0.000638	Sec system
EGBGL002150	LIPO(Sec/SPII)	0.041075	0.000226	0.958114	0.000586	Sec system
EGBGL004627	LIPO(Sec/SPII)	0.008301	0.000221	0.99089	0.000587	Sec system
EGBGL002784	SP(Sec/SPI)	0.998268	0.00022	0.00103	0.000482	Sec system
EGBGL002757	SP(Sec/SPI)	0.996214	0.00022	0.002531	0.001035	Sec system
EGBGL003055	LIPO(Sec/SPII)	0.020217	0.000217	0.979095	0.000471	Sec system
EGBGL002836	SP(Sec/SPI)	0.997898	0.000215	0.001466	0.000422	Sec system
EGBGL003811	LIPO(Sec/SPII)	0.000994	0.000215	0.998494	0.000297	Sec system
EGBGL003528	LIPO(Sec/SPII)	0.029383	0.000215	0.968338	0.002065	Sec system
EGBGL003842	LIPO(Sec/SPII)	0.002956	0.000214	0.996491	0.000338	Sec system
EGBGL001171	LIPO(Sec/SPII)	0.001584	0.000213	0.997912	0.000291	Sec system
EGBGL007165	LIPO(Sec/SPII)	0.025445	0.00021	0.973497	0.000848	Sec system
EGBGL007427	LIPO(Sec/SPII)	0.003779	0.000209	0.995664	0.000348	Sec system
EGBGL003593	LIPO(Sec/SPII)	0.003455	0.000209	0.995249	0.001087	Sec system
EGBGL006724	LIPO(Sec/SPII)	0.011957	0.000207	0.987125	0.000711	Sec system
EGBGL004306	SP(Sec/SPI)	0.989819	0.000206	0.009359	0.000615	Sec system
EGBGL007270	LIPO(Sec/SPII)	0.003131	0.000206	0.99542	0.001243	Sec system
EGBGL005508	SP(Sec/SPI)	0.995769	0.000203	0.003456	0.000572	Sec system
EGBGL006953	LIPO(Sec/SPII)	0.005119	0.000201	0.993359	0.001321	Sec system
EGBGL002486	LIPO(Sec/SPII)	0.020153	0.0002	0.979209	0.000438	Sec system
EGBGL005790	SP(Sec/SPI)	0.997394	0.000198	0.001937	0.000471	Sec system
EGBGL007004	LIPO(Sec/SPII)	0.001417	0.000198	0.99776	0.000625	Sec system
EGBGL004424	LIPO(Sec/SPII)	0.016625	0.000198	0.982628	0.00055	Sec system
EGBGL004742	LIPO(Sec/SPII)	0.035535	0.000197	0.963473	0.000795	Sec system
EGBGL003814	LIPO(Sec/SPII)	0.08717	0.000197	0.911605	0.001028	Sec system
EGBGL005104	LIPO(Sec/SPII)	0.08863	0.000196	0.910638	0.000536	Sec system
EGBGL006233	LIPO(Sec/SPII)	0.000359	0.000195	0.999247	0.000199	Sec system
EGBGL001243	LIPO(Sec/SPII)	0.02245	0.000194	0.972888	0.004469	Sec system
EGBGL006899	LIPO(Sec/SPII)	0.034206	0.000194	0.964756	0.000843	Sec system
EGBGL002302	LIPO(Sec/SPII)	0.001663	0.000193	0.997647	0.000497	Sec system
EGBGL001211	LIPO(Sec/SPII)	0.009038	0.000193	0.990479	0.00029	Sec system
EGBGL001889	LIPO(Sec/SPII)	0.003439	0.000192	0.995597	0.000772	Sec system
EGBGL004969	LIPO(Sec/SPII)	0.007829	0.000192	0.991416	0.000562	Sec system
EGBGL003275	LIPO(Sec/SPII)	0.003205	0.000191	0.995862	0.000743	Sec system
EGBGL000688	LIPO(Sec/SPII)	0.010079	0.000191	0.989517	0.000214	Sec system
EGBGL003808	LIPO(Sec/SPII)	0.018933	0.000191	0.980568	0.000308	Sec system
EGBGL005914	SP(Sec/SPI)	0.99443	0.000189	0.005056	0.000326	Sec system
EGBGL004476	LIPO(Sec/SPII)	0.011343	0.000187	0.988029	0.00044	Sec system
EGBGL002505	LIPO(Sec/SPII)	0.036778	0.000187	0.962064	0.000972	Sec system
EGBGL007073	LIPO(Sec/SPII)	0.028916	0.000186	0.970144	0.000754	Sec system
EGBGL004581	LIPO(Sec/SPII)	0.003471	0.000185	0.995782	0.000562	Sec system
EGBGL001466	LIPO(Sec/SPII)	0.001094	0.000184	0.998032	0.00069	Sec system
EGBGL007649	LIPO(Sec/SPII)	0.002327	0.000182	0.997289	0.000201	Sec system
EGBGL004709	LIPO(Sec/SPII)	0.003791	0.000182	0.995752	0.000275	Sec system
EGBGL006189	LIPO(Sec/SPII)	0.001683	0.000181	0.997983	0.000152	Sec system
EGBGL000351	LIPO(Sec/SPII)	0.002532	0.00018	0.99686	0.000428	Sec system
EGBGL000665	LIPO(Sec/SPII)	0.025286	0.00018	0.974139	0.000396	Sec system
EGBGL003861	LIPO(Sec/SPII)	0.003412	0.000179	0.995999	0.000409	Sec system
EGBGL002472	LIPO(Sec/SPII)	0.005186	0.000177	0.994343	0.000294	Sec system
EGBGL007035	LIPO(Sec/SPII)	0.014937	0.000177	0.984082	0.000804	Sec system
EGBGL002798	LIPO(Sec/SPII)	0.006319	0.000175	0.993257	0.000249	Sec system
EGBGL002845	LIPO(Sec/SPII)	0.012936	0.000174	0.985731	0.001158	Sec system
EGBGL007074	LIPO(Sec/SPII)	0.001066	0.000173	0.998412	0.000349	Sec system
EGBGL003656	LIPO(Sec/SPII)	0.008607	0.000172	0.990756	0.000465	Sec system
EGBGL004350	LIPO(Sec/SPII)	0.024606	0.000172	0.972521	0.002701	Sec system
EGBGL002852	LIPO(Sec/SPII)	0.00503	0.000168	0.99449	0.000311	Sec system
EGBGL001247	LIPO(Sec/SPII)	0.004539	0.000168	0.98947	0.005823	Sec system
EGBGL004826	LIPO(Sec/SPII)	0.011557	0.000168	0.986037	0.002238	Sec system
EGBGL003673	LIPO(Sec/SPII)	0.000923	0.000167	0.998662	0.000248	Sec system
EGBGL002084	LIPO(Sec/SPII)	0.001244	0.000167	0.998131	0.000458	Sec system
EGBGL005057	LIPO(Sec/SPII)	0.002664	0.000167	0.996219	0.00095	Sec system
EGBGL000831	LIPO(Sec/SPII)	0.01193	0.000167	0.987363	0.00054	Sec system
EGBGL005657	LIPO(Sec/SPII)	0.002424	0.000166	0.996943	0.000468	Sec system
EGBGL007862	LIPO(Sec/SPII)	0.001755	0.000166	0.996515	0.001565	Sec system
EGBGL005478	LIPO(Sec/SPII)	0.021338	0.000166	0.978287	0.000209	Sec system
EGBGL005144	LIPO(Sec/SPII)	0.003137	0.000165	0.996146	0.000553	Sec system
EGBGL005292	LIPO(Sec/SPII)	0.027492	0.000165	0.971515	0.000828	Sec system
EGBGL004484	LIPO(Sec/SPII)	0.006959	0.000162	0.992066	0.000813	Sec system
EGBGL000512	LIPO(Sec/SPII)	0.013499	0.000161	0.984625	0.001716	Sec system
EGBGL005345	LIPO(Sec/SPII)	0.00412	0.00016	0.995349	0.00037	Sec system
EGBGL002339	LIPO(Sec/SPII)	0.024568	0.00016	0.974508	0.000764	Sec system
EGBGL000006	LIPO(Sec/SPII)	0.001758	0.000159	0.997923	0.000161	Sec system
EGBGL001123	LIPO(Sec/SPII)	0.002705	0.000158	0.99694	0.000197	Sec system
EGBGL005417	LIPO(Sec/SPII)	0.006567	0.000158	0.992991	0.000284	Sec system
EGBGL006843	LIPO(Sec/SPII)	0.009771	0.000157	0.989569	0.000503	Sec system
EGBGL001709	LIPO(Sec/SPII)	0.001411	0.000156	0.9975	0.000934	Sec system
EGBGL006095	LIPO(Sec/SPII)	0.000827	0.000155	0.998884	0.000135	Sec system
EGBGL007628	LIPO(Sec/SPII)	0.003426	0.000155	0.996211	0.000208	Sec system
EGBGL000952	LIPO(Sec/SPII)	0.004622	0.000155	0.994907	0.000316	Sec system
EGBGL000360	LIPO(Sec/SPII)	0.022061	0.000154	0.977289	0.000496	Sec system
EGBGL007489	LIPO(Sec/SPII)	0.068402	0.000154	0.931087	0.000357	Sec system
EGBGL002296	LIPO(Sec/SPII)	0.000682	0.000152	0.998601	0.000565	Sec system
EGBGL005373	LIPO(Sec/SPII)	0.003231	0.000152	0.996248	0.000369	Sec system
EGBGL006614	LIPO(Sec/SPII)	0.073756	0.000152	0.925054	0.001038	Sec system
EGBGL002329	LIPO(Sec/SPII)	0.005526	0.000151	0.99374	0.000583	Sec system
EGBGL001328	LIPO(Sec/SPII)	0.004812	0.000149	0.994554	0.000485	Sec system
EGBGL004064	LIPO(Sec/SPII)	0.002975	0.000148	0.996643	0.000234	Sec system
EGBGL000269	LIPO(Sec/SPII)	0.004424	0.000148	0.994574	0.000854	Sec system
EGBGL000447	LIPO(Sec/SPII)	0.041431	0.000148	0.957435	0.000986	Sec system
EGBGL003447	SP(Sec/SPI)	0.998488	0.000146	0.001045	0.000321	Sec system
EGBGL004874	LIPO(Sec/SPII)	0.006821	0.000146	0.992632	0.000402	Sec system
EGBGL005829	LIPO(Sec/SPII)	0.008273	0.000146	0.991351	0.000229	Sec system
EGBGL002960	LIPO(Sec/SPII)	0.001577	0.000144	0.997984	0.000295	Sec system
EGBGL000343	LIPO(Sec/SPII)	0.004921	0.000144	0.994584	0.000351	Sec system
EGBGL004440	LIPO(Sec/SPII)	0.002371	0.000141	0.997114	0.000373	Sec system
EGBGL002835	LIPO(Sec/SPII)	0.010414	0.000141	0.989263	0.000183	Sec system
EGBGL003481	LIPO(Sec/SPII)	0.002303	0.00014	0.997125	0.000432	Sec system
EGBGL004710	LIPO(Sec/SPII)	0.005946	0.00014	0.992137	0.001778	Sec system
EGBGL001565	LIPO(Sec/SPII)	0.000723	0.000139	0.998949	0.000189	Sec system
EGBGL003704	LIPO(Sec/SPII)	0.025916	0.000139	0.973626	0.000318	Sec system
EGBGL000125	LIPO(Sec/SPII)	0.004652	0.000138	0.994434	0.000776	Sec system
EGBGL007280	LIPO(Sec/SPII)	0.002826	0.000137	0.996728	0.000308	Sec system
EGBGL007265	LIPO(Sec/SPII)	0.005026	0.000137	0.994591	0.000247	Sec system
EGBGL000248	LIPO(Sec/SPII)	0.001929	0.000136	0.997571	0.000363	Sec system
EGBGL002245	LIPO(Sec/SPII)	0.002177	0.000136	0.997431	0.000257	Sec system
EGBGL000993	LIPO(Sec/SPII)	0.030898	0.000136	0.968716	0.00025	Sec system
EGBGL007279	LIPO(Sec/SPII)	0.003506	0.000135	0.996137	0.000221	Sec system
EGBGL000496	LIPO(Sec/SPII)	0.01563	0.000133	0.980414	0.003824	Sec system
EGBGL007272	LIPO(Sec/SPII)	0.001334	0.000132	0.99781	0.000724	Sec system
EGBGL007415	LIPO(Sec/SPII)	0.004285	0.000132	0.994809	0.000775	Sec system
EGBGL002599	LIPO(Sec/SPII)	0.003553	0.000131	0.995989	0.000326	Sec system
EGBGL007477	LIPO(Sec/SPII)	0.000752	0.00013	0.998822	0.000297	Sec system
EGBGL004109	LIPO(Sec/SPII)	0.004802	0.000129	0.994398	0.00067	Sec system
EGBGL002439	LIPO(Sec/SPII)	0.013191	0.000129	0.986545	0.000136	Sec system
EGBGL000843	LIPO(Sec/SPII)	0.00239	0.000128	0.997077	0.000404	Sec system
EGBGL007829	LIPO(Sec/SPII)	0.014073	0.000128	0.985401	0.000399	Sec system
EGBGL006842	LIPO(Sec/SPII)	0.001964	0.000126	0.997586	0.000324	Sec system
EGBGL000751	LIPO(Sec/SPII)	0.001975	0.000126	0.997447	0.000452	Sec system
EGBGL000267	LIPO(Sec/SPII)	0.00289	0.000126	0.996687	0.000297	Sec system
EGBGL001137	LIPO(Sec/SPII)	0.005715	0.000126	0.993583	0.000576	Sec system
EGBGL006943	LIPO(Sec/SPII)	0.024765	0.000126	0.973759	0.00135	Sec system
EGBGL000569	LIPO(Sec/SPII)	0.004158	0.000125	0.995463	0.000254	Sec system
EGBGL000216	LIPO(Sec/SPII)	0.009553	0.000122	0.990236	9e-05	Sec system
EGBGL004341	LIPO(Sec/SPII)	0.000456	0.000119	0.99918	0.000244	Sec system
EGBGL006216	LIPO(Sec/SPII)	0.000827	0.000119	0.998871	0.000183	Sec system
EGBGL004142	LIPO(Sec/SPII)	0.001028	0.000119	0.998514	0.000339	Sec system
EGBGL007204	LIPO(Sec/SPII)	0.0042	0.000119	0.995337	0.000345	Sec system
EGBGL006286	LIPO(Sec/SPII)	0.000933	0.000117	0.998687	0.000264	Sec system
EGBGL007619	LIPO(Sec/SPII)	0.001068	0.000117	0.998148	0.000666	Sec system
EGBGL005103	LIPO(Sec/SPII)	0.002609	0.000117	0.996785	0.000488	Sec system
EGBGL005143	LIPO(Sec/SPII)	0.037076	0.000117	0.962526	0.000281	Sec system
EGBGL000221	LIPO(Sec/SPII)	0.000721	0.000116	0.998818	0.000345	Sec system
EGBGL004951	LIPO(Sec/SPII)	0.005789	0.000116	0.993805	0.00029	Sec system
EGBGL004075	LIPO(Sec/SPII)	0.000941	0.000115	0.99857	0.000374	Sec system
EGBGL000146	LIPO(Sec/SPII)	0.002449	0.000115	0.997052	0.000384	Sec system
EGBGL001116	LIPO(Sec/SPII)	0.002558	0.000115	0.997	0.000327	Sec system
EGBGL007696	LIPO(Sec/SPII)	0.002667	0.000115	0.99691	0.000308	Sec system
EGBGL006511	LIPO(Sec/SPII)	0.004263	0.000115	0.995219	0.000403	Sec system
EGBGL002078	LIPO(Sec/SPII)	0.023876	0.000115	0.975865	0.000144	Sec system
EGBGL000552	LIPO(Sec/SPII)	0.000659	0.000114	0.998956	0.000271	Sec system
EGBGL004835	LIPO(Sec/SPII)	0.001076	0.000114	0.998303	0.000507	Sec system
EGBGL007281	LIPO(Sec/SPII)	0.001954	0.000113	0.997753	0.00018	Sec system
EGBGL001350	LIPO(Sec/SPII)	0.002127	0.000113	0.997533	0.000228	Sec system
EGBGL004336	LIPO(Sec/SPII)	0.000732	0.000112	0.999021	0.000135	Sec system
EGBGL006903	LIPO(Sec/SPII)	0.019318	0.000112	0.980151	0.000419	Sec system
EGBGL005929	LIPO(Sec/SPII)	0.003708	0.000111	0.995875	0.000306	Sec system
EGBGL001912	LIPO(Sec/SPII)	0.011182	0.000111	0.98819	0.000518	Sec system
EGBGL000184	LIPO(Sec/SPII)	0.005502	0.00011	0.993917	0.000471	Sec system
EGBGL004206	LIPO(Sec/SPII)	0.001734	0.000109	0.997884	0.000273	Sec system
EGBGL006123	LIPO(Sec/SPII)	0.003073	0.000109	0.996525	0.000294	Sec system
EGBGL000054	LIPO(Sec/SPII)	0.00049	0.000108	0.999241	0.000161	Sec system
EGBGL004918	LIPO(Sec/SPII)	0.002151	0.000108	0.997404	0.000337	Sec system
EGBGL007508	LIPO(Sec/SPII)	0.003095	0.000108	0.996434	0.000363	Sec system
EGBGL007184	LIPO(Sec/SPII)	0.022204	0.000108	0.976509	0.001179	Sec system
EGBGL003589	LIPO(Sec/SPII)	0.004272	0.000107	0.995057	0.000563	Sec system
EGBGL007256	LIPO(Sec/SPII)	0.006521	0.000107	0.992952	0.00042	Sec system
EGBGL000114	LIPO(Sec/SPII)	0.003546	0.000106	0.996174	0.000173	Sec system
EGBGL000302	LIPO(Sec/SPII)	0.007551	0.000106	0.992103	0.000239	Sec system
EGBGL007706	LIPO(Sec/SPII)	0.047662	0.000106	0.951968	0.000265	Sec system
EGBGL007116	LIPO(Sec/SPII)	0.001231	0.000105	0.998313	0.000352	Sec system
EGBGL001282	LIPO(Sec/SPII)	0.003986	0.000105	0.995276	0.000633	Sec system
EGBGL007760	LIPO(Sec/SPII)	0.000757	0.000104	0.998974	0.000165	Sec system
EGBGL002283	LIPO(Sec/SPII)	0.001111	0.000104	0.99858	0.000204	Sec system
EGBGL005682	LIPO(Sec/SPII)	0.002417	0.000104	0.997249	0.00023	Sec system
EGBGL007278	LIPO(Sec/SPII)	0.000704	0.000103	0.998935	0.000258	Sec system
EGBGL001368	LIPO(Sec/SPII)	0.005565	0.000103	0.994099	0.000232	Sec system
EGBGL007166	LIPO(Sec/SPII)	0.018019	0.000103	0.981307	0.000571	Sec system
EGBGL000998	LIPO(Sec/SPII)	0.001641	0.000102	0.997997	0.000261	Sec system
EGBGL005437	LIPO(Sec/SPII)	0.001514	0.000102	0.997979	0.000406	Sec system
EGBGL002973	LIPO(Sec/SPII)	0.002532	0.000102	0.99701	0.000357	Sec system
EGBGL006502	LIPO(Sec/SPII)	0.007125	0.000102	0.992522	0.00025	Sec system
EGBGL005480	LIPO(Sec/SPII)	0.00077	0.000101	0.998827	0.000302	Sec system
EGBGL002387	LIPO(Sec/SPII)	0.001724	0.000101	0.997841	0.000334	Sec system
EGBGL007526	LIPO(Sec/SPII)	0.002158	0.000101	0.99756	0.000181	Sec system
EGBGL004143	LIPO(Sec/SPII)	0.007516	0.000101	0.992051	0.000332	Sec system
EGBGL005146	LIPO(Sec/SPII)	0.004949	0.0001	0.994455	0.000495	Sec system
EGBGL007524	LIPO(Sec/SPII)	0.012606	0.0001	0.986841	0.000453	Sec system
EGBGL004102	LIPO(Sec/SPII)	0.001697	9.9e-05	0.997786	0.000419	Sec system
EGBGL003325	LIPO(Sec/SPII)	0.065561	9.9e-05	0.933668	0.000671	Sec system
EGBGL007676	LIPO(Sec/SPII)	0.001809	9.8e-05	0.997729	0.000364	Sec system
EGBGL006456	LIPO(Sec/SPII)	0.002457	9.8e-05	0.997076	0.000368	Sec system
EGBGL007078	LIPO(Sec/SPII)	0.00204	9.7e-05	0.997526	0.000337	Sec system
EGBGL004119	LIPO(Sec/SPII)	0.03467	9.7e-05	0.964932	0.000302	Sec system
EGBGL006533	LIPO(Sec/SPII)	0.00146	9.5e-05	0.998124	0.000321	Sec system
EGBGL006660	LIPO(Sec/SPII)	0.001202	9.3e-05	0.998474	0.000231	Sec system
EGBGL000817	LIPO(Sec/SPII)	0.001524	9.3e-05	0.998169	0.000214	Sec system
EGBGL003987	LIPO(Sec/SPII)	0.00206	9.3e-05	0.997572	0.000275	Sec system
EGBGL005869	LIPO(Sec/SPII)	0.002455	9.2e-05	0.997141	0.000312	Sec system
EGBGL007703	LIPO(Sec/SPII)	0.002976	9.2e-05	0.996582	0.00035	Sec system
EGBGL000299	LIPO(Sec/SPII)	0.004963	9.2e-05	0.994494	0.000452	Sec system
EGBGL002484	LIPO(Sec/SPII)	0.006884	9.2e-05	0.992715	0.000308	Sec system
EGBGL007409	SP(Sec/SPI)	0.997642	9.1e-05	0.00205	0.000217	Sec system
EGBGL007032	LIPO(Sec/SPII)	0.005085	9.1e-05	0.994614	0.00021	Sec system
EGBGL000315	LIPO(Sec/SPII)	0.000796	9e-05	0.998812	0.000301	Sec system
EGBGL005404	LIPO(Sec/SPII)	0.001319	9e-05	0.998244	0.000347	Sec system
EGBGL002831	LIPO(Sec/SPII)	0.002348	9e-05	0.99723	0.000332	Sec system
EGBGL004634	LIPO(Sec/SPII)	0.002499	8.8e-05	0.997284	0.000129	Sec system
EGBGL002826	LIPO(Sec/SPII)	0.000815	8.7e-05	0.998868	0.00023	Sec system
EGBGL000954	LIPO(Sec/SPII)	0.001213	8.7e-05	0.998478	0.000222	Sec system
EGBGL002506	LIPO(Sec/SPII)	0.003429	8.7e-05	0.996242	0.000241	Sec system
EGBGL005915	LIPO(Sec/SPII)	0.000667	8.6e-05	0.999126	0.000121	Sec system
EGBGL000254	LIPO(Sec/SPII)	0.001117	8.6e-05	0.998309	0.000488	Sec system
EGBGL004081	LIPO(Sec/SPII)	0.003389	8.6e-05	0.996095	0.00043	Sec system
EGBGL007475	LIPO(Sec/SPII)	0.00307	8.5e-05	0.99641	0.000436	Sec system
EGBGL005453	LIPO(Sec/SPII)	0.00416	8.5e-05	0.995394	0.000361	Sec system
EGBGL006907	LIPO(Sec/SPII)	0.00807	8.5e-05	0.991637	0.000209	Sec system
EGBGL001225	LIPO(Sec/SPII)	0.016873	8.4e-05	0.982851	0.000192	Sec system
EGBGL006906	LIPO(Sec/SPII)	0.001193	8.2e-05	0.998459	0.000266	Sec system
EGBGL005095	LIPO(Sec/SPII)	0.000704	8.1e-05	0.998921	0.000294	Sec system
EGBGL000149	LIPO(Sec/SPII)	0.001381	8.1e-05	0.998284	0.000254	Sec system
EGBGL001074	LIPO(Sec/SPII)	0.000645	8e-05	0.999087	0.000188	Sec system
EGBGL005992	LIPO(Sec/SPII)	0.001254	8e-05	0.998419	0.000248	Sec system
EGBGL001253	LIPO(Sec/SPII)	0.003238	8e-05	0.996384	0.000298	Sec system
EGBGL000753	LIPO(Sec/SPII)	0.000799	7.9e-05	0.998906	0.000215	Sec system
EGBGL000183	LIPO(Sec/SPII)	0.001341	7.9e-05	0.998402	0.000179	Sec system
EGBGL004405	LIPO(Sec/SPII)	0.006647	7.9e-05	0.993021	0.000254	Sec system
EGBGL005293	LIPO(Sec/SPII)	0.009898	7.9e-05	0.98962	0.000404	Sec system
EGBGL000276	LIPO(Sec/SPII)	0.015311	7.9e-05	0.984247	0.000363	Sec system
EGBGL001645	LIPO(Sec/SPII)	0.00111	7.8e-05	0.99863	0.000181	Sec system
EGBGL006955	LIPO(Sec/SPII)	0.001051	7.8e-05	0.99861	0.000262	Sec system
EGBGL003933	LIPO(Sec/SPII)	0.003273	7.8e-05	0.996306	0.000343	Sec system
EGBGL000470	LIPO(Sec/SPII)	0.001174	7.7e-05	0.998557	0.000192	Sec system
EGBGL004797	LIPO(Sec/SPII)	0.001625	7.7e-05	0.998062	0.000236	Sec system
EGBGL006828	LIPO(Sec/SPII)	0.003719	7.7e-05	0.996059	0.000144	Sec system
EGBGL001249	LIPO(Sec/SPII)	0.000647	7.6e-05	0.998945	0.000331	Sec system
EGBGL000442	LIPO(Sec/SPII)	0.001046	7.6e-05	0.998627	0.00025	Sec system
EGBGL005895	LIPO(Sec/SPII)	0.000889	7.4e-05	0.998758	0.000279	Sec system
EGBGL001532	LIPO(Sec/SPII)	0.001066	7.4e-05	0.998659	0.000202	Sec system
EGBGL005859	LIPO(Sec/SPII)	0.005716	7.4e-05	0.993961	0.000248	Sec system
EGBGL006757	LIPO(Sec/SPII)	0.00072	7.3e-05	0.998962	0.000244	Sec system
EGBGL002135	LIPO(Sec/SPII)	0.004289	7.3e-05	0.995127	0.000511	Sec system
EGBGL000211	LIPO(Sec/SPII)	0.00466	7.3e-05	0.995031	0.000237	Sec system
EGBGL001261	LIPO(Sec/SPII)	0.000729	7.2e-05	0.99895	0.000249	Sec system
EGBGL005555	LIPO(Sec/SPII)	0.000535	7.1e-05	0.999184	0.00021	Sec system
EGBGL002823	LIPO(Sec/SPII)	0.004146	7.1e-05	0.995485	0.000299	Sec system
EGBGL000823	LIPO(Sec/SPII)	0.004936	7.1e-05	0.994852	0.000141	Sec system
EGBGL002091	LIPO(Sec/SPII)	0.000853	7e-05	0.998905	0.000173	Sec system
EGBGL004693	LIPO(Sec/SPII)	0.000427	6.9e-05	0.99925	0.000254	Sec system
EGBGL000266	LIPO(Sec/SPII)	0.002162	6.9e-05	0.997531	0.000238	Sec system
EGBGL005894	LIPO(Sec/SPII)	0.002936	6.9e-05	0.996653	0.000342	Sec system
EGBGL006066	LIPO(Sec/SPII)	0.005002	6.9e-05	0.994575	0.000353	Sec system
EGBGL007047	LIPO(Sec/SPII)	0.006431	6.9e-05	0.993262	0.000239	Sec system
EGBGL000350	LIPO(Sec/SPII)	0.001192	6.8e-05	0.998539	0.000201	Sec system
EGBGL003482	LIPO(Sec/SPII)	0.001765	6.8e-05	0.997714	0.000454	Sec system
EGBGL000575	LIPO(Sec/SPII)	0.003559	6.8e-05	0.996168	0.000205	Sec system
EGBGL000554	LIPO(Sec/SPII)	0.000942	6.7e-05	0.99874	0.000251	Sec system
EGBGL006187	LIPO(Sec/SPII)	0.01143	6.7e-05	0.988165	0.000338	Sec system
EGBGL000914	LIPO(Sec/SPII)	0.000648	6.6e-05	0.99916	0.000126	Sec system
EGBGL000960	LIPO(Sec/SPII)	0.002548	6.6e-05	0.997177	0.000209	Sec system
EGBGL004231	LIPO(Sec/SPII)	0.015086	6.6e-05	0.98455	0.000299	Sec system
EGBGL005900	LIPO(Sec/SPII)	0.027376	6.6e-05	0.972277	0.000282	Sec system
EGBGL000449	LIPO(Sec/SPII)	0.006724	6.5e-05	0.992863	0.000348	Sec system
EGBGL004045	LIPO(Sec/SPII)	0.002021	6.4e-05	0.997643	0.000272	Sec system
EGBGL004183	LIPO(Sec/SPII)	0.000507	6.2e-05	0.99917	0.000261	Sec system
EGBGL006210	LIPO(Sec/SPII)	0.001122	6.2e-05	0.998556	0.00026	Sec system
EGBGL004908	LIPO(Sec/SPII)	0.001654	6.2e-05	0.998089	0.000196	Sec system
EGBGL000870	LIPO(Sec/SPII)	0.001892	6.2e-05	0.997707	0.000339	Sec system
EGBGL001144	LIPO(Sec/SPII)	0.00064	6e-05	0.999166	0.000134	Sec system
EGBGL001248	LIPO(Sec/SPII)	0.001426	6e-05	0.998292	0.000222	Sec system
EGBGL003259	LIPO(Sec/SPII)	0.000743	5.9e-05	0.998965	0.000234	Sec system
EGBGL001401	LIPO(Sec/SPII)	0.003102	5.9e-05	0.996719	0.00012	Sec system
EGBGL000375	LIPO(Sec/SPII)	0.000847	5.6e-05	0.9989	0.000198	Sec system
EGBGL002284	LIPO(Sec/SPII)	0.000476	5.5e-05	0.999318	0.00015	Sec system
EGBGL006346	LIPO(Sec/SPII)	0.00137	5.5e-05	0.998406	0.000169	Sec system
EGBGL006889	LIPO(Sec/SPII)	0.003014	5.5e-05	0.996781	0.000151	Sec system
EGBGL005884	LIPO(Sec/SPII)	0.002157	5.2e-05	0.997661	0.000131	Sec system
EGBGL005659	LIPO(Sec/SPII)	0.000253	5.1e-05	0.999568	0.000128	Sec system
EGBGL005467	LIPO(Sec/SPII)	0.000756	5e-05	0.998986	0.000208	Sec system
EGBGL001825	LIPO(Sec/SPII)	0.001839	4.9e-05	0.997943	0.000168	Sec system
EGBGL007523	LIPO(Sec/SPII)	0.002615	4.9e-05	0.997185	0.000152	Sec system
EGBGL004409	LIPO(Sec/SPII)	0.000757	4.7e-05	0.998894	0.000303	Sec system
EGBGL007068	LIPO(Sec/SPII)	0.000384	4.5e-05	0.999443	0.000127	Sec system
EGBGL001232	LIPO(Sec/SPII)	0.014021	4.5e-05	0.985686	0.000248	Sec system
EGBGL000080	LIPO(Sec/SPII)	0.004412	4.3e-05	0.995396	0.000149	Sec system
EGBGL004042	LIPO(Sec/SPII)	0.002505	4.2e-05	0.997273	0.000181	Sec system
EGBGL004219	LIPO(Sec/SPII)	0.00809	4.2e-05	0.991575	0.000293	Sec system
EGBGL004082	LIPO(Sec/SPII)	0.001535	4.1e-05	0.998248	0.000175	Sec system
EGBGL002108	LIPO(Sec/SPII)	0.006673	4.1e-05	0.993083	0.000202	Sec system
EGBGL003076	LIPO(Sec/SPII)	0.000932	4e-05	0.998892	0.000136	Sec system
EGBGL006265	LIPO(Sec/SPII)	0.00076	3.8e-05	0.999056	0.000146	Sec system
EGBGL000084	LIPO(Sec/SPII)	0.000723	3.8e-05	0.99904	0.000198	Sec system
EGBGL000108	LIPO(Sec/SPII)	0.010507	3.7e-05	0.989305	0.000151	Sec system
EGBGL003622	LIPO(Sec/SPII)	0.000549	3.4e-05	0.999307	0.00011	Sec system
EGBGL000961	LIPO(Sec/SPII)	0.001051	3.1e-05	0.99876	0.000158	Sec system
EGBGL002425	LIPO(Sec/SPII)	0.001021	2.6e-05	0.998819	0.000133	Sec system
EGBGL003588	TAT(Tat/SPI)	0.000281	0.999409	0.000133	0.000177	Tat system
EGBGL004410	TAT(Tat/SPI)	0.000385	0.998525	0.000133	0.000957	Tat system
EGBGL005825	TAT(Tat/SPI)	0.000553	0.998305	0.000161	0.000981	Tat system
EGBGL002335	TAT(Tat/SPI)	0.001522	0.997558	0.000401	0.000519	Tat system
EGBGL006311	TAT(Tat/SPI)	0.000979	0.997104	0.000421	0.001496	Tat system
EGBGL002313	TAT(Tat/SPI)	0.003614	0.996005	0.00019	0.000191	Tat system
EGBGL000953	TAT(Tat/SPI)	0.003039	0.994371	0.000328	0.002262	Tat system
EGBGL005133	TAT(Tat/SPI)	0.005864	0.993615	0.000248	0.000274	Tat system
EGBGL003813	TAT(Tat/SPI)	0.006675	0.992753	0.000247	0.000324	Tat system
EGBGL005903	TAT(Tat/SPI)	0.006087	0.991573	0.000909	0.001431	Tat system
EGBGL007776	TAT(Tat/SPI)	0.001143	0.989405	0.008977	0.000475	Tat system
EGBGL003108	TAT(Tat/SPI)	0.009433	0.989273	0.000324	0.00097	Tat system
EGBGL003508	TAT(Tat/SPI)	0.016753	0.977889	0.000855	0.004503	Tat system
EGBGL004121	TAT(Tat/SPI)	0.015761	0.973645	0.003505	0.007089	Tat system
EGBGL007530	TAT(Tat/SPI)	0.023841	0.96859	0.006715	0.000854	Tat system
EGBGL000213	TAT(Tat/SPI)	0.001239	0.964362	0.034043	0.000356	Tat system
EGBGL001874	TAT(Tat/SPI)	0.011683	0.946116	0.000736	0.041465	Tat system
EGBGL004970	TAT(Tat/SPI)	0.044291	0.942639	0.000799	0.012271	Tat system
EGBGL007773	TAT(Tat/SPI)	0.004707	0.937162	0.000777	0.057355	Tat system
EGBGL001150	TAT(Tat/SPI)	0.001543	0.935508	0.062096	0.000853	Tat system
EGBGL007774	TAT(Tat/SPI)	0.011016	0.925707	0.003964	0.059312	Tat system
EGBGL001452	TAT(Tat/SPI)	0.037733	0.925419	0.012195	0.024653	Tat system
EGBGL000218	TAT(Tat/SPI)	0.014396	0.919598	0.002318	0.063689	Tat system
EGBGL004380	TAT(Tat/SPI)	0.015085	0.861263	0.112005	0.011647	Tat system
EGBGL001151	TAT(Tat/SPI)	0.10172	0.852997	0.004851	0.040432	Tat system
EGBGL001971	TAT(Tat/SPI)	0.040248	0.847276	0.000527	0.111949	Tat system
EGBGL006553	TAT(Tat/SPI)	0.014939	0.831992	0.002881	0.150188	Tat system
EGBGL005135	TAT(Tat/SPI)	0.016031	0.809319	0.005981	0.168669	Tat system
EGBGL006505	TAT(Tat/SPI)	0.002115	0.807646	0.000664	0.189575	Tat system
EGBGL002075	TAT(Tat/SPI)	0.028717	0.807167	0.001338	0.162779	Tat system
EGBGL001951	TAT(Tat/SPI)	0.189711	0.800012	0.003596	0.006681	Tat system
EGBGL007837	TAT(Tat/SPI)	0.015292	0.796605	0.001232	0.186871	Tat system
EGBGL007246	TAT(Tat/SPI)	0.003305	0.793752	0.000863	0.20208	Tat system
EGBGL001760	TAT(Tat/SPI)	0.157584	0.786061	0.011735	0.044621	Tat system
EGBGL001750	TAT(Tat/SPI)	0.004138	0.785307	0.000339	0.210216	Tat system
EGBGL006648	TAT(Tat/SPI)	0.002785	0.785099	0.000306	0.211811	Tat system
EGBGL003988	TAT(Tat/SPI)	0.096127	0.782911	0.015999	0.104963	Tat system
EGBGL004588	TAT(Tat/SPI)	0.014243	0.726754	0.025226	0.233777	Tat system
EGBGL003355	TAT(Tat/SPI)	0.103658	0.718807	0.010847	0.166687	Tat system
EGBGL002449	TAT(Tat/SPI)	0.038328	0.711893	0.168225	0.081554	Tat system
EGBGL006131	TAT(Tat/SPI)	0.172394	0.706199	0.005713	0.115693	Tat system
EGBGL003688	TAT(Tat/SPI)	0.012464	0.697966	0.007307	0.282263	Tat system
EGBGL004630	TAT(Tat/SPI)	0.179699	0.695012	0.008011	0.117278	Tat system
EGBGL001679	TAT(Tat/SPI)	0.011091	0.688418	0.001945	0.298546	Tat system
EGBGL000465	TAT(Tat/SPI)	0.007794	0.679676	0.311135	0.001395	Tat system
EGBGL000129	TAT(Tat/SPI)	0.082119	0.677621	0.02551	0.21475	Tat system
EGBGL002528	TAT(Tat/SPI)	0.01414	0.676176	0.047304	0.262381	Tat system
EGBGL001070	TAT(Tat/SPI)	0.234011	0.673541	0.013919	0.078528	Tat system
EGBGL001298	TAT(Tat/SPI)	0.016702	0.671133	0.073823	0.238342	Tat system
EGBGL000551	TAT(Tat/SPI)	0.324743	0.669408	0.001394	0.004454	Tat system
EGBGL003028	TAT(Tat/SPI)	0.007278	0.668845	0.000636	0.323241	Tat system
EGBGL000297	TAT(Tat/SPI)	0.063966	0.663012	0.008927	0.264095	Tat system
EGBGL001708	TAT(Tat/SPI)	0.001194	0.649198	0.348041	0.001567	Tat system
EGBGL000111	TAT(Tat/SPI)	0.168906	0.642163	0.009748	0.179182	Tat system
EGBGL006211	TAT(Tat/SPI)	0.199544	0.636886	0.056884	0.106686	Tat system
EGBGL007671	TAT(Tat/SPI)	0.017985	0.628055	0.006768	0.347193	Tat system
EGBGL000874	TAT(Tat/SPI)	0.009122	0.626247	0.32447	0.040161	Tat system
EGBGL000134	TAT(Tat/SPI)	0.026714	0.618285	0.00856	0.346441	Tat system
EGBGL003521	TAT(Tat/SPI)	0.127381	0.617504	0.001698	0.253417	Tat system
EGBGL006722	TAT(Tat/SPI)	0.026918	0.607878	0.120097	0.245107	Tat system
EGBGL003864	TAT(Tat/SPI)	0.354789	0.603271	0.032854	0.009086	Tat system
EGBGL006946	TAT(Tat/SPI)	0.056448	0.599683	0.013109	0.330759	Tat system
EGBGL004926	TAT(Tat/SPI)	0.037909	0.597927	0.0007	0.363463	Tat system
EGBGL001437	TAT(Tat/SPI)	0.391552	0.595739	0.002878	0.009831	Tat system
EGBGL000355	TAT(Tat/SPI)	0.35181	0.593464	0.028245	0.026481	Tat system
EGBGL003839	TAT(Tat/SPI)	0.110173	0.590049	0.080989	0.218788	Tat system
EGBGL000163	TAT(Tat/SPI)	0.067545	0.589896	0.002318	0.340241	Tat system
EGBGL001252	TAT(Tat/SPI)	0.010731	0.588155	0.374694	0.02642	Tat system
EGBGL004794	TAT(Tat/SPI)	0.246293	0.588153	0.04211	0.123444	Tat system
EGBGL001315	TAT(Tat/SPI)	0.178493	0.57949	0.098375	0.143643	Tat system
EGBGL003176	TAT(Tat/SPI)	0.034312	0.576204	0.00247	0.387014	Tat system
EGBGL000545	TAT(Tat/SPI)	0.004135	0.573108	0.00088	0.421877	Tat system
EGBGL006881	TAT(Tat/SPI)	0.414408	0.567253	0.014822	0.003517	Tat system
EGBGL005776	TAT(Tat/SPI)	0.038807	0.562926	0.015167	0.3831	Tat system
EGBGL004340	TAT(Tat/SPI)	0.110706	0.562909	0.020808	0.305577	Tat system
EGBGL004402	TAT(Tat/SPI)	0.248356	0.559531	0.019473	0.17264	Tat system
EGBGL002632	TAT(Tat/SPI)	0.048975	0.559388	0.011835	0.379802	Tat system
EGBGL007436	TAT(Tat/SPI)	0.024798	0.555401	0.00306	0.416741	Tat system
EGBGL001044	TAT(Tat/SPI)	0.008627	0.550658	0.003986	0.436729	Tat system
EGBGL003018	TAT(Tat/SPI)	0.134942	0.546957	0.297935	0.020165	Tat system
EGBGL007223	TAT(Tat/SPI)	0.076611	0.544819	0.008364	0.370207	Tat system
EGBGL007066	TAT(Tat/SPI)	0.034827	0.541287	0.388158	0.035728	Tat system
EGBGL006056	TAT(Tat/SPI)	0.055098	0.539554	0.045235	0.360114	Tat system
EGBGL000199	TAT(Tat/SPI)	0.146841	0.538785	0.010446	0.303927	Tat system
EGBGL005421	TAT(Tat/SPI)	0.009571	0.532687	0.00228	0.455462	Tat system
EGBGL002614	TAT(Tat/SPI)	0.01638	0.524437	0.001626	0.457556	Tat system
EGBGL001521	TAT(Tat/SPI)	0.009548	0.520676	0.004847	0.464929	Tat system
EGBGL007887	TAT(Tat/SPI)	0.273113	0.515832	0.029572	0.181483	Tat system
EGBGL004360	TAT(Tat/SPI)	0.41184	0.513743	0.046501	0.027915	Tat system
EGBGL007090	TAT(Tat/SPI)	0.005362	0.509776	0.004339	0.480523	Tat system
EGBGL003303	TAT(Tat/SPI)	0.485108	0.508439	0.00433	0.002123	Tat system
EGBGL002654	TAT(Tat/SPI)	0.020211	0.504338	0.005711	0.469741	Tat system
EGBGL005142	TAT(Tat/SPI)	0.091456	0.500623	0.02587	0.382051	Tat system
