# Supplementary material for: Whole-Genome Sequencing of Corallococcus sp. Strain EGB Reveals the Genetic Determinants Linking Taxonomy and Predatory Behavior
Source: Genes (Basel). 2021 Sep 15;12(9):1421. doi: 10.3390/genes12091421 (PMC8466578; doi:10.3390/genes12091421)
Supplement: Supplementary file 1 [file genes-12-01421-s001.zip › genes-1372765-supplementary/Supplemental Table S4.xlsx]

## Sheet: Sheet1
Gene ID	Glycoside Hydrolase Family	Functional annotation
EGBGL004079	GH1	β-glucosidase
EGBGL006816	GH1	β-glucosidase
EGBGL007064	GH3	β-glucosidase
EGBGL001690	GH5	endo-β-1,4-glucanase
EGBGL006582	GH6	endoglucanase
EGBGL000305	GH13	α-amylase
EGBGL000307	GH13	α-amylase
EGBGL000318	GH13	α-amylase
EGBGL000401	GH13	α-amylase
EGBGL000475	GH13	α-amylase
EGBGL001560	GH13	α-amylase
EGBGL001561	GH13	α-amylase
EGBGL003003	GH13	α-amylase
EGBGL003541	GH13	α-amylase
EGBGL004386	GH13	α-amylase
EGBGL004387	GH13	α-amylase
EGBGL004389	GH13	α-amylase
EGBGL005262	GH13	α-amylase
EGBGL005753	GH13	α-amylase
EGBGL007099	GH13	α-amylase
EGBGL000052	GH15	glucoamylase
EGBGL003543	GH15	glucoamylase
EGBGL004146	GH15	glucoamylase
EGBGL006279	GH15	glucoamylase
EGBGL006645	GH15	glucoamylase
EGBGL001713	GH16	β-(1,3)-glucanase
EGBGL001715	GH16	β-(1,3)-glucanase
EGBGL003863	GH16	β-(1,3)-glucanase
EGBGL004074	GH16	β-(1,3)-glucanase
EGBGL001158	GH18	chitinase
EGBGL003694	GH18	chitinase
EGBGL005647	GH18	chitinase
EGBGL005648	GH18	chitinase
EGBGL006472	GH18	chitinase
EGBGL006680	GH18	chitinase
EGBGL001432	GH19	chitinase
EGBGL003562	GH19	chitinase
EGBGL004289	GH19	chitinase
EGBGL007783	GH19	chitinase
EGBGL001414	GH23	lysozyme type G
EGBGL001767	GH23	lysozyme type G
EGBGL003347	GH23	lysozyme type G
EGBGL003368	GH23	lysozyme type G
EGBGL004013	GH23	lysozyme type G
EGBGL004712	GH23	lysozyme type G
EGBGL004793	GH23	lysozyme type G
EGBGL004920	GH23	lysozyme type G
EGBGL006096	GH23	lysozyme type G
EGBGL006883	GH23	lysozyme type G
EGBGL003293	GH43	β-xylosidase
EGBGL006711	GH43	β-xylosidase
EGBGL007872	GH44	endoglucanase
EGBGL006439	GH46	chitosanase
EGBGL001458	GH57	α-amylase
EGBGL005010	GH57	α-amylase
EGBGL000457	GH77	amylomaltase
EGBGL006951	GH77	amylomaltase
EGBGL003277	GH114	endo-α-1,4-polygalactosaminidase
EGBGL001748	GH119	α-amylase
EGBGL001626	GH128	β-1,3-glucosidase
EGBGL003153	GH133	amylo-α-1,6-glucosidase
EGBGL005710	GH158	endo-β-1,3-glucanase
