# Supplementary material for: Whole-Genome Sequencing of Corallococcus sp. Strain EGB Reveals the Genetic Determinants Linking Taxonomy and Predatory Behavior
Source: Genes (Basel). 2021 Sep 15;12(9):1421. doi: 10.3390/genes12091421 (PMC8466578; doi:10.3390/genes12091421)
Supplement: Supplementary file 1 [file genes-12-01421-s001.zip › genes-1372765-supplementary/Supplemental Table S5.xlsx]

## Sheet: Sheet1
Gene ID	Protease family	Functional annotation
EGBGL007472	A08	signal peptidase II
EGBGL007473	A08	signal peptidase II
EGBGL006195	A24	type 4 prepilin peptidase 1
EGBGL004905	A24	type 4 prepilin peptidase 1
EGBGL007141	C14	caspase-1
EGBGL005143	C14	caspase-1
EGBGL002390	C14	caspase-1
EGBGL002820	C14	caspase-1
EGBGL007629	C14	caspase-1
EGBGL000294	C14	caspase-1
EGBGL003072	C14	caspase-1
EGBGL005699	C14	caspase-1
EGBGL006175	C14	caspase-1
EGBGL001493	C14	caspase-1
EGBGL004550	C26	gamma-glutamyl hydrolase
EGBGL004258	C26	gamma-glutamyl hydrolase
EGBGL001055	C26	gamma-glutamyl hydrolase
EGBGL002689	C26	gamma-glutamyl hydrolase
EGBGL006043	C26	gamma-glutamyl hydrolase
EGBGL003020	C26	gamma-glutamyl hydrolase
EGBGL003829	C26	gamma-glutamyl hydrolase
EGBGL006521	C26	gamma-glutamyl hydrolase
EGBGL002847	C26	gamma-glutamyl hydrolase
EGBGL003394	C26	gamma-glutamyl hydrolase
EGBGL003832	C26	gamma-glutamyl hydrolase
EGBGL004552	C26	gamma-glutamyl hydrolase
EGBGL005881	C39	bacteriocin-processing peptidase
EGBGL001818	C40	dipeptidyl-peptidase VI
EGBGL002585	C40	dipeptidyl-peptidase VI
EGBGL007783	C40	dipeptidyl-peptidase VI
EGBGL000944	C44	amidophosphoribosyltransferase precursor
EGBGL001069	C44	amidophosphoribosyltransferase precursor
EGBGL001294	C44	amidophosphoribosyltransferase precursor
EGBGL003721	C44	amidophosphoribosyltransferase precursor
EGBGL005180	C44	amidophosphoribosyltransferase precursor
EGBGL005204	C44	amidophosphoribosyltransferase precursor
EGBGL001131	C56	PfpI peptidase
EGBGL007191	C56	PfpI peptidase
EGBGL000180	C56	PfpI peptidase
EGBGL005649	C56	PfpI peptidase
EGBGL005906	C56	PfpI peptidase
EGBGL006642	C56	PfpI peptidase
EGBGL006759	C56	PfpI peptidase
EGBGL006643	C56	PfpI peptidase
EGBGL001433	C56	PfpI peptidase
EGBGL001811	C56	PfpI peptidase
EGBGL001078	C56	PfpI peptidase
EGBGL000837	C59	penicillin V acylase precursor
EGBGL005434	C69	dipeptidase A
EGBGL001141	C82	L,D-transpeptidase
EGBGL005676	C82	L,D-transpeptidase
EGBGL000550	M01	aminopeptidase N
EGBGL007261	M01	aminopeptidase N
EGBGL002646	M01	aminopeptidase N
EGBGL007506	M01	aminopeptidase N
EGBGL004863	M01	aminopeptidase N
EGBGL000232	M01	aminopeptidase N
EGBGL006146	M01	aminopeptidase N
EGBGL006781	M01	aminopeptidase N
EGBGL004473	M02	angiotensin-converting enzyme peptidase unit 1
EGBGL000275	M03	thimet oligopeptidase
EGBGL001774	M03	thimet oligopeptidase
EGBGL006263	M03	thimet oligopeptidase
EGBGL005992	M03	thimet oligopeptidase
EGBGL001353	M03	thimet oligopeptidase
EGBGL001325	M04	thermolysin
EGBGL005601	M04	thermolysin
EGBGL005849	M04	thermolysin
EGBGL005413	M04	thermolysin
EGBGL006560	M04	thermolysin
EGBGL005171	M04	thermolysin
EGBGL000702	M04	thermolysin
EGBGL005650	M04	thermolysin
EGBGL006784	M04	thermolysin
EGBGL001531	M04	thermolysin
EGBGL004745	M06	immune inhibitor A peptidase
EGBGL000470	M10	matrix metallopeptidase-1
EGBGL005276	M10	matrix metallopeptidase-1
EGBGL005900	M10	matrix metallopeptidase-1
EGBGL005275	M10	matrix metallopeptidase-1
EGBGL002329	M11	gametolysin
EGBGL003633	M11	gametolysin
EGBGL005752	M12	astacin
EGBGL002785	M13	neprilysin
EGBGL005803	M13	neprilysin
EGBGL007423	M13	neprilysin
EGBGL000915	M14	carboxypeptidase A1
EGBGL002982	M14	carboxypeptidase A1
EGBGL006901	M15	zinc D-Ala-D-Ala carboxypeptidase
EGBGL004690	M15	zinc D-Ala-D-Ala carboxypeptidase
EGBGL003445	M15	zinc D-Ala-D-Ala carboxypeptidase
EGBGL000005	M16	pitrilysin
EGBGL000006	M16	pitrilysin
EGBGL000698	M16	pitrilysin
EGBGL004352	M16	pitrilysin
EGBGL004353	M16	pitrilysin
EGBGL007901	M16	pitrilysin
EGBGL001111	M16	pitrilysin
EGBGL005914	M16	pitrilysin
EGBGL002719	M16	pitrilysin
EGBGL000699	M16	pitrilysin
EGBGL005915	M16	pitrilysin
EGBGL006625	M16	pitrilysin
EGBGL002770	M17	leucyl aminopeptidase 3
EGBGL005602	M18	aminopeptidase I
EGBGL003189	M19	membrane dipeptidase
EGBGL004429	M19	membrane dipeptidase
EGBGL000335	M20	glutamate carboxypeptidase
EGBGL000962	M20	glutamate carboxypeptidase
EGBGL002463	M20	glutamate carboxypeptidase
EGBGL002675	M20	glutamate carboxypeptidase
EGBGL006464	M20	glutamate carboxypeptidase
EGBGL007236	M20	glutamate carboxypeptidase
EGBGL000479	M20	glutamate carboxypeptidase
EGBGL001643	M20	glutamate carboxypeptidase
EGBGL000840	M20	glutamate carboxypeptidase
EGBGL002280	M20	glutamate carboxypeptidase
EGBGL005762	M20	glutamate carboxypeptidase
EGBGL002365	M20	glutamate carboxypeptidase
EGBGL005838	M20	glutamate carboxypeptidase
EGBGL002349	M20	glutamate carboxypeptidase
EGBGL005960	M22	threonylcarbamoyl-AMP synthase
EGBGL001566	M22	threonylcarbamoyl-AMP synthase
EGBGL005447	M22	threonylcarbamoyl-AMP synthase
EGBGL004171	M22	threonylcarbamoyl-AMP synthase
EGBGL006052	M22	threonylcarbamoyl-AMP synthase
EGBGL006155	M23	beta-lytic metallopeptidase
EGBGL002415	M23	beta-lytic metallopeptidase
EGBGL006259	M23	beta-lytic metallopeptidase
EGBGL003476	M23	beta-lytic metallopeptidase
EGBGL005239	M23	beta-lytic metallopeptidase
EGBGL004503	M23	beta-lytic metallopeptidase
EGBGL005936	M23	beta-lytic metallopeptidase
EGBGL001366	M23	beta-lytic metallopeptidase
EGBGL007093	M23	beta-lytic metallopeptidase
EGBGL005738	M23	beta-lytic metallopeptidase
EGBGL005013	M23	beta-lytic metallopeptidase
EGBGL005813	M24	methionyl aminopeptidase 1
EGBGL000304	M24	methionyl aminopeptidase 1
EGBGL000676	M24	methionyl aminopeptidase 1
EGBGL003238	M24	methionyl aminopeptidase 1
EGBGL004752	M24	methionyl aminopeptidase 1
EGBGL000160	M24	methionyl aminopeptidase 1
EGBGL002747	M24	methionyl aminopeptidase 1
EGBGL005325	M28	aminopeptidase S
EGBGL004715	M28	aminopeptidase S
EGBGL005110	M28	aminopeptidase S
EGBGL003911	M28	aminopeptidase S
EGBGL004574	M28	aminopeptidase S
EGBGL000078	M28	aminopeptidase S
EGBGL003519	M28	aminopeptidase S
EGBGL005878	M28	aminopeptidase S
EGBGL006450	M32	carboxypeptidase Taq
EGBGL003019	M35	deuterolysin
EGBGL004982	M36	fungalysin
EGBGL002343	M38	isoaspartyl dipeptidase
EGBGL003407	M38	isoaspartyl dipeptidase
EGBGL004551	M38	isoaspartyl dipeptidase
EGBGL006637	M38	isoaspartyl dipeptidase
EGBGL003722	M38	isoaspartyl dipeptidase
EGBGL000074	M38	isoaspartyl dipeptidase
EGBGL006108	M38	isoaspartyl dipeptidase
EGBGL000959	M38	isoaspartyl dipeptidase
EGBGL006826	M38	isoaspartyl dipeptidase
EGBGL001159	M38	isoaspartyl dipeptidase
EGBGL002666	M38	isoaspartyl dipeptidase
EGBGL000690	M38	isoaspartyl dipeptidase
EGBGL001947	M38	isoaspartyl dipeptidase
EGBGL000782	M38	isoaspartyl dipeptidase
EGBGL000574	M38	isoaspartyl dipeptidase
EGBGL005888	M38	isoaspartyl dipeptidase
EGBGL003818	M38	isoaspartyl dipeptidase
EGBGL003406	M38	isoaspartyl dipeptidase
EGBGL003714	M41	FtsH peptidase
EGBGL003734	M41	FtsH peptidase
EGBGL001930	M41	FtsH peptidase
EGBGL007615	M43	cytophagalysin
EGBGL007614	M43	cytophagalysin
EGBGL002724	M48	Ste24 peptidase
EGBGL001820	M48	Ste24 peptidase
EGBGL006251	M48	Ste24 peptidase
EGBGL006408	M48	Ste24 peptidase
EGBGL001617	M49	dipeptidyl-peptidase III
EGBGL006507	M49	dipeptidyl-peptidase III
EGBGL001095	M50	site 2 peptidase
EGBGL005439	M50	site 2 peptidase
EGBGL007164	M50	site 2 peptidase
EGBGL005449	M50	site 2 peptidase
EGBGL006818	M50	site 2 peptidase
EGBGL007624	M50	site 2 peptidase
EGBGL003064	M50	site 2 peptidase
EGBGL002879	M50	site 2 peptidase
EGBGL006822	M50	site 2 peptidase
EGBGL007591	M54	archaelysin
EGBGL007201	M56	BlaR1 peptidase
EGBGL001684	M56	BlaR1 peptidase
EGBGL001414	M56	BlaR1 peptidase
EGBGL006780	M56	BlaR1 peptidase
EGBGL003259	M57	prtB
EGBGL005402	M61	glycyl aminopeptidase
EGBGL000185	M64	IgA peptidase
EGBGL005680	M74	murein endopeptidase
EGBGL005318	M75	imelysin
EGBGL003204	M79	CPBP family intramembrane metalloprotease
EGBGL007705	M79	CPBP family intramembrane metalloprotease
EGBGL005203	M79	CPBP family intramembrane metalloprotease
EGBGL006510	M79	CPBP family intramembrane metalloprotease
EGBGL005009	S01	chymotrypsin A
EGBGL003648	S01	chymotrypsin A
EGBGL000886	S01	chymotrypsin A
EGBGL003737	S01	chymotrypsin A
EGBGL005927	S01	chymotrypsin A
EGBGL007577	S01	chymotrypsin A
EGBGL003495	S01	chymotrypsin A
EGBGL004455	S01	chymotrypsin A
EGBGL007576	S01	chymotrypsin A
EGBGL000283	S01	chymotrypsin A
EGBGL000897	S01	chymotrypsin A
EGBGL004038	S01	chymotrypsin A
EGBGL004003	S01	chymotrypsin A
EGBGL005599	S01	chymotrypsin A
EGBGL000719	S01	chymotrypsin A
EGBGL006334	S01	chymotrypsin A
EGBGL006871	S01	chymotrypsin A
EGBGL003260	S01	chymotrypsin A
EGBGL004102	S01	chymotrypsin A
EGBGL002880	S01	chymotrypsin A
EGBGL000839	S01	chymotrypsin A
EGBGL006511	S08	subtilisin Carlsberg
EGBGL004218	S08	subtilisin Carlsberg
EGBGL003202	S08	subtilisin Carlsberg
EGBGL006172	S08	subtilisin Carlsberg
EGBGL000114	S08	subtilisin Carlsberg
EGBGL007661	S08	subtilisin Carlsberg
EGBGL005805	S08	subtilisin Carlsberg
EGBGL002125	S08	subtilisin Carlsberg
EGBGL005869	S08	subtilisin Carlsberg
EGBGL000163	S08	subtilisin Carlsberg
EGBGL006364	S08	subtilisin Carlsberg
EGBGL003292	S08	subtilisin Carlsberg
EGBGL006495	S09	prolyl oligopeptidase
EGBGL006496	S09	prolyl oligopeptidase
EGBGL002245	S09	prolyl oligopeptidase
EGBGL004881	S09	prolyl oligopeptidase
EGBGL007048	S09	prolyl oligopeptidase
EGBGL001424	S09	prolyl oligopeptidase
EGBGL003692	S09	prolyl oligopeptidase
EGBGL007541	S09	prolyl oligopeptidase
EGBGL003983	S09	prolyl oligopeptidase
EGBGL007503	S09	prolyl oligopeptidase
EGBGL003296	S09	prolyl oligopeptidase
EGBGL005227	S09	prolyl oligopeptidase
EGBGL005197	S09	prolyl oligopeptidase
EGBGL007735	S09	prolyl oligopeptidase
EGBGL005125	S09	prolyl oligopeptidase
EGBGL000378	S09	prolyl oligopeptidase
EGBGL000494	S09	prolyl oligopeptidase
EGBGL007524	S09	prolyl oligopeptidase
EGBGL007215	S09	prolyl oligopeptidase
EGBGL000828	S09	prolyl oligopeptidase
EGBGL005632	S09	prolyl oligopeptidase
EGBGL001632	S09	prolyl oligopeptidase
EGBGL000267	S09	prolyl oligopeptidase
EGBGL005825	S09	prolyl oligopeptidase
EGBGL006897	S09	prolyl oligopeptidase
EGBGL003201	S09	prolyl oligopeptidase
EGBGL006798	S09	prolyl oligopeptidase
EGBGL007493	S09	prolyl oligopeptidase
EGBGL000379	S09	prolyl oligopeptidase
EGBGL000611	S09	prolyl oligopeptidase
EGBGL003051	S09	prolyl oligopeptidase
EGBGL006165	S09	prolyl oligopeptidase
EGBGL003624	S09	prolyl oligopeptidase
EGBGL005837	S09	prolyl oligopeptidase
EGBGL000634	S09	prolyl oligopeptidase
EGBGL001008	S09	prolyl oligopeptidase
EGBGL006349	S09	prolyl oligopeptidase
EGBGL003563	S09	prolyl oligopeptidase
EGBGL001757	S09	prolyl oligopeptidase
EGBGL006828	S09	prolyl oligopeptidase
EGBGL001660	S09	prolyl oligopeptidase
EGBGL001884	S09	prolyl oligopeptidase
EGBGL003595	S09	prolyl oligopeptidase
EGBGL004399	S09	prolyl oligopeptidase
EGBGL003113	S09	prolyl oligopeptidase
EGBGL003047	S09	prolyl oligopeptidase
EGBGL003048	S09	prolyl oligopeptidase
EGBGL001143	S09	prolyl oligopeptidase
EGBGL002480	S09	prolyl oligopeptidase
EGBGL001753	S12	D-Ala-D-Ala carboxypeptidase B
EGBGL006280	S12	D-Ala-D-Ala carboxypeptidase B
EGBGL006728	S12	D-Ala-D-Ala carboxypeptidase B
EGBGL007713	S12	D-Ala-D-Ala carboxypeptidase B
EGBGL002074	S12	D-Ala-D-Ala carboxypeptidase B
EGBGL000225	S12	D-Ala-D-Ala carboxypeptidase B
EGBGL006748	S12	D-Ala-D-Ala carboxypeptidase B
EGBGL004776	S12	D-Ala-D-Ala carboxypeptidase B
EGBGL006684	S12	D-Ala-D-Ala carboxypeptidase B
EGBGL002490	S12	D-Ala-D-Ala carboxypeptidase B
EGBGL001848	S12	D-Ala-D-Ala carboxypeptidase B
EGBGL001952	S12	D-Ala-D-Ala carboxypeptidase B
EGBGL004648	S12	D-Ala-D-Ala carboxypeptidase B
EGBGL006805	S12	D-Ala-D-Ala carboxypeptidase B
EGBGL004649	S12	D-Ala-D-Ala carboxypeptidase B
EGBGL001014	S13	D-Ala-D-Ala peptidase C
EGBGL004880	S13	D-Ala-D-Ala peptidase C
EGBGL002243	S14	peptidase Clp
EGBGL006919	S14	peptidase Clp
EGBGL004224	S15	Xaa-Pro dipeptidyl-peptidase
EGBGL005800	S15	Xaa-Pro dipeptidyl-peptidase
EGBGL001377	S16	Lon-A peptidase
EGBGL001180	S16	Lon-A peptidase
EGBGL002246	S16	Lon-A peptidase
EGBGL004041	S16	Lon-A peptidase
EGBGL002066	S16	Lon-A peptidase
EGBGL006136	S16	Lon-A peptidase
EGBGL003484	S24	repressor LexA
EGBGL004553	S26	signal peptidase I
EGBGL003315	S26	signal peptidase I
EGBGL007269	S33	prolyl aminopeptidase
EGBGL006463	S33	prolyl aminopeptidase
EGBGL001768	S33	prolyl aminopeptidase
EGBGL005081	S33	prolyl aminopeptidase
EGBGL000014	S33	prolyl aminopeptidase
EGBGL005244	S33	prolyl aminopeptidase
EGBGL000196	S33	prolyl aminopeptidase
EGBGL004803	S33	prolyl aminopeptidase
EGBGL006874	S33	prolyl aminopeptidase
EGBGL003193	S33	prolyl aminopeptidase
EGBGL006350	S33	prolyl aminopeptidase
EGBGL000153	S33	prolyl aminopeptidase
EGBGL001369	S33	prolyl aminopeptidase
EGBGL006547	S33	prolyl aminopeptidase
EGBGL000432	S33	prolyl aminopeptidase
EGBGL003386	S33	prolyl aminopeptidase
EGBGL004533	S33	prolyl aminopeptidase
EGBGL007664	S33	prolyl aminopeptidase
EGBGL006154	S33	prolyl aminopeptidase
EGBGL001423	S33	prolyl aminopeptidase
EGBGL004121	S33	prolyl aminopeptidase
EGBGL004063	S33	prolyl aminopeptidase
EGBGL000723	S33	prolyl aminopeptidase
EGBGL007721	S33	prolyl aminopeptidase
EGBGL007651	S33	prolyl aminopeptidase
EGBGL006442	S33	prolyl aminopeptidase
EGBGL001063	S33	prolyl aminopeptidase
EGBGL001832	S33	prolyl aminopeptidase
EGBGL006079	S33	prolyl aminopeptidase
EGBGL001081	S33	prolyl aminopeptidase
EGBGL003555	S33	prolyl aminopeptidase
EGBGL003275	S33	prolyl aminopeptidase
EGBGL007803	S33	prolyl aminopeptidase
EGBGL004153	S33	prolyl aminopeptidase
EGBGL006306	S33	prolyl aminopeptidase
EGBGL005619	S33	prolyl aminopeptidase
EGBGL006476	S33	prolyl aminopeptidase
EGBGL002305	S33	prolyl aminopeptidase
EGBGL006745	S33	prolyl aminopeptidase
EGBGL001446	S33	prolyl aminopeptidase
EGBGL001859	S33	prolyl aminopeptidase
EGBGL002286	S33	prolyl aminopeptidase
EGBGL006791	S33	prolyl aminopeptidase
EGBGL004623	S33	prolyl aminopeptidase
EGBGL003929	S33	prolyl aminopeptidase
EGBGL004697	S33	prolyl aminopeptidase
EGBGL005835	S33	prolyl aminopeptidase
EGBGL000817	S37	PS-10 peptidase
EGBGL001616	S37	PS-10 peptidase
EGBGL006153	S41	C-terminal processing peptidase-1
EGBGL006239	S41	C-terminal processing peptidase-1
EGBGL007558	S41	C-terminal processing peptidase-1
EGBGL005097	S45	penicillin G acylase precursor
EGBGL005668	S45	penicillin G acylase precursor
EGBGL006588	S45	penicillin G acylase precursor
EGBGL004440	S45	penicillin G acylase precursor
EGBGL000769	S46	dipeptidyl-peptidase 7
EGBGL004261	S46	dipeptidyl-peptidase 7
EGBGL005508	S46	dipeptidyl-peptidase 7
EGBGL005516	S49	signal peptide peptidase A
EGBGL007905	S49	signal peptide peptidase A
EGBGL004227	S49	signal peptide peptidase A
EGBGL000689	S49	signal peptide peptidase A
EGBGL004613	S53	sedolisin
EGBGL006216	S53	sedolisin
EGBGL000579	S54	rhomboid-1
EGBGL006000	S54	rhomboid-1
EGBGL004795	S54	rhomboid-1
EGBGL002073	S66	murein tetrapeptidase LD-carboxypeptidase
EGBGL004990	T01	archaean proteasome
EGBGL001132	T02	glycosylasparaginase
EGBGL001292	T03	gamma-glutamyltransferase 1
