# Supplementary material for: Whole-Genome Sequencing of Corallococcus sp. Strain EGB Reveals the Genetic Determinants Linking Taxonomy and Predatory Behavior
Source: Genes (Basel). 2021 Sep 15;12(9):1421. doi: 10.3390/genes12091421 (PMC8466578; doi:10.3390/genes12091421)
Supplement: Supplementary file 1 [file genes-12-01421-s001.zip › genes-1372765-supplementary/Supplemental Table S6.xlsx]

## Sheet: Sheet1
Biosynthetic gene cluster (BGC)	Gene ID	Module type	Functional annotation	Most similar known cluster	Similarity
BGC 1	EGBGL000786	Terpene	esterase	carotenoid	1
BGC 1	EGBGL000787	Terpene	TIGR01777 family protein	carotenoid	1
BGC 1	EGBGL000788	Terpene	hypothetical protein	carotenoid	1
BGC 1	EGBGL000789	Terpene	farnesyltranstransferase	carotenoid	1
BGC 1	EGBGL000790	Terpene	phytoene desaturase	carotenoid	1
BGC 1	EGBGL000791	Terpene	phytoene/squalene synthase family protein	carotenoid	1
BGC 1	EGBGL000792	Terpene	phytoene desaturase	carotenoid	1
BGC 1	EGBGL000793	Terpene	neurosporene hydroxylase	carotenoid	1
BGC 1	EGBGL000794	Terpene	carotenoid biosynthesis protein	carotenoid	1
BGC 1	EGBGL000795	Terpene	lycopene cyclase domain-containing protein	carotenoid	1
BGC 1	EGBGL000796	Terpene	lycopene cyclase domain-containing protein	carotenoid	1
BGC 2	EGBGL000884	NRPS-T1PKS hybrids	hypothetical protein
BGC 2	EGBGL000885	NRPS-T1PKS hybrids	hypothetical protein
BGC 2	EGBGL000886	NRPS-T1PKS hybrids	peptidase S1
BGC 2	EGBGL000887	NRPS-T1PKS hybrids	response regulator
BGC 2	EGBGL000888	NRPS-T1PKS hybrids	glutaminyl-peptide cyclotransferase
BGC 2	EGBGL000889	NRPS-T1PKS hybrids	hybrid non-ribosomal peptide synthetase/type I polyketide synthase
BGC 2	EGBGL000890	NRPS-T1PKS hybrids	hypothetical protein
BGC 2	EGBGL000891	NRPS-T1PKS hybrids	glycerophosphoryl diester phosphodiesterase, partial
BGC 2	EGBGL000892	NRPS-T1PKS hybrids	MarR family transcriptional regulator
BGC 2	EGBGL000893	NRPS-T1PKS hybrids	HlyD family secretion protein
BGC 2	EGBGL000894	NRPS-T1PKS hybrids	multidrug resistance protein
BGC 3	EGBGL001030	PKSother	serine/threonine protein kinase
BGC 3	EGBGL001031	PKSother	hypothetical protein
BGC 3	EGBGL001032	PKSother	phosphoserine phosphatase SerB
BGC 3	EGBGL001033	PKSother	hypothetical protein
BGC 3	EGBGL001034	PKSother	hypothetical protein
BGC 3	EGBGL001035	PKSother	3-oxoacyl-[acyl-carrier-protein] synthase 2
BGC 3	EGBGL001036	PKSother	acyl carrier protein
BGC 3	EGBGL001037	PKSother	hypothetical protein
BGC 3	EGBGL001038	PKSother	SRPBCC family protein
BGC 3	EGBGL001039	PKSother	SMP-30/gluconolactonase/LRE family protein
BGC 3	EGBGL001040	PKSother	alpha/beta hydrolase
BGC 3	EGBGL001041	PKSother	hypothetical protein
BGC 3	EGBGL001042	PKSother	cyclase
BGC 3	EGBGL001043	PKSother	hypothetical protein
BGC 3	EGBGL001044	PKSother	beta-ketoacyl-[acyl-carrier-protein] synthase family protein
BGC 3	EGBGL001045	PKSother	multicopper oxidase
BGC 3	EGBGL001046	PKSother	hypothetical protein
BGC 3	EGBGL001047	PKSother	hypothetical protein
BGC 3	EGBGL001048	PKSother	hypothetical protein
BGC 3	EGBGL001049	PKSother	general secretion pathway protein GspE
BGC 4	EGBGL001550	NRPS	hypothetical protein	VEPE/AEPE/TG-1	1
BGC 4	EGBGL001551	NRPS	GGDEF domain-containing protein	VEPE/AEPE/TG-1	1
BGC 4	EGBGL001552	NRPS	hypothetical protein	VEPE/AEPE/TG-1	1
BGC 4	EGBGL001553	NRPS	glucose-1-phosphate adenylyltransferase	VEPE/AEPE/TG-1	1
BGC 4	EGBGL001554	NRPS	NAD-dependent epimerase	VEPE/AEPE/TG-1	1
BGC 4	EGBGL001555	NRPS	AMP-dependent synthetase	VEPE/AEPE/TG-1	1
BGC 4	EGBGL001556	NRPS	DUF2088 domain-containing protein	VEPE/AEPE/TG-1	1
BGC 4	EGBGL001557	NRPS	HAD-IB family hydrolase	VEPE/AEPE/TG-1	1
BGC 4	EGBGL001558	NRPS	NAD-dependent epimerase	VEPE/AEPE/TG-1	1
BGC 4	EGBGL001559	NRPS	hypothetical protein	VEPE/AEPE/TG-1	1
BGC 4	EGBGL001560	NRPS	malto-oligosyltrehalose synthase	VEPE/AEPE/TG-1	1
BGC 5	EGBGL001716	RiPPs	hypothetical protein
BGC 5	EGBGL001717	RiPPs	membrane protein
BGC 5	EGBGL001718	RiPPs	hypothetical protein
BGC 5	EGBGL001719	RiPPs	molecular chaperone DnaK
BGC 5	EGBGL001720	RiPPs	acetyl-CoA acetyltransferase
BGC 5	EGBGL001721	RiPPs	lantibiotic dehydratase
BGC 5	EGBGL001722	RiPPs	lanthionine synthetase C family protein
BGC 5	EGBGL001723	RiPPs	hypothetical protein
BGC 5	EGBGL001724	RiPPs	MFS transporter
BGC 5	EGBGL001725	RiPPs	FHA domain-containing protein
BGC 5	EGBGL001726	RiPPs	hypothetical protein
BGC 5	EGBGL001727	RiPPs	putative thioredoxin
BGC 6	EGBGL001780	Terpene	hypothetical protein
BGC 6	EGBGL001781	Terpene	RNA polymerase sigma factor
BGC 6	EGBGL001782	Terpene	MMPL family transporter
BGC 6	EGBGL001783	Terpene	ceramide glucosyltransferase
BGC 6	EGBGL001784	Terpene	hypothetical protein
BGC 6	EGBGL001785	Terpene	squalene/phytoene synthase family protein
BGC 6	EGBGL001786	Terpene	2,3-oxidosqualene cyclase
BGC 6	EGBGL001787	Terpene	serine hydrolase
BGC 6	EGBGL001788	Terpene	serine hydrolase
BGC 6	EGBGL001789	Terpene	DUF1993 domain-containing protein
BGC 6	EGBGL001790	Terpene	RtcB family protein
BGC 7	EGBGL002376	T1PKS	hypothetical protein	chloromyxamide	0.06
BGC 7	EGBGL002377	T1PKS	hypothetical protein	chloromyxamide	0.06
BGC 7	EGBGL002378	T1PKS	hypothetical protein	chloromyxamide	0.06
BGC 7	EGBGL002379	T1PKS	FAD-binding oxidoreductase	chloromyxamide	0.06
BGC 7	EGBGL002380	T1PKS	fatty acid desaturase	chloromyxamide	0.06
BGC 7	EGBGL002381	T1PKS	polyketide synthase	chloromyxamide	0.06
BGC 7	EGBGL002382	T1PKS	short-chain dehydrogenase	chloromyxamide	0.06
BGC 7	EGBGL002383	T1PKS	hypothetical protein	chloromyxamide	0.06
BGC 7	EGBGL002384	T1PKS	YciI family protein	chloromyxamide	0.06
BGC 7	EGBGL002385	T1PKS	serine hydrolase	chloromyxamide	0.06
BGC 7	EGBGL002386	T1PKS	excinuclease ABC subunit A	chloromyxamide	0.06
BGC 8	EGBGL002637	NRPS	chemotaxis-specific protein-glutamate methyltransferase CheB
BGC 8	EGBGL002638	NRPS	chemotaxis protein CheR
BGC 8	EGBGL002639	NRPS	Tol-Pal system protein YbgF
BGC 8	EGBGL002640	NRPS	hypothetical protein
BGC 8	EGBGL002641	NRPS	hypothetical protein
BGC 8	EGBGL002642	NRPS	non-ribosomal peptide synthase
BGC 8	EGBGL002643	NRPS	hypothetical protein
BGC 8	EGBGL002644	NRPS	50S ribosomal protein L31
BGC 8	EGBGL002645	NRPS	site-specific DNA-methyltransferase
BGC 8	EGBGL002646	NRPS	peptidase M1
BGC 8	EGBGL002647	NRPS	crotonase
BGC 9	EGBGL002777	RiPPs	PaaI family thioesterase
BGC 9	EGBGL002778	RiPPs	TetR/AcrR family transcriptional regulator
BGC 9	EGBGL002779	RiPPs	hypothetical protein
BGC 9	EGBGL002780	RiPPs	YceI family protein
BGC 9	EGBGL002781	RiPPs	hypothetical protein
BGC 9	EGBGL002782	RiPPs	DUF692 domain-containing protein
BGC 9	EGBGL002783	RiPPs	DUF2063 domain-containing protein
BGC 9	EGBGL002784	RiPPs	hypothetical protein
BGC 9	EGBGL002785	RiPPs	metallopeptidase
BGC 9	EGBGL002786	RiPPs	GlsB/YeaQ/YmgE family stress response membrane protein
BGC 9	EGBGL002787	RiPPs	radical SAM protein
BGC 10	EGBGL002853	NRPS	thiol oxidoreductase with 2 cytochrome C heme-binding sites
BGC 10	EGBGL002854	NRPS	hypothetical protein
BGC 10	EGBGL002855	NRPS	hypothetical protein
BGC 10	EGBGL002856	NRPS	FAD-binding oxidoreductase
BGC 10	EGBGL002857	NRPS	short-chain dehydrogenase
BGC 10	EGBGL002858	NRPS	non-ribosomal peptide synthetase
BGC 10	EGBGL002859	NRPS	non-ribosomal peptide synthetase
BGC 10	EGBGL002860	NRPS	non-ribosomal peptide synthetase
BGC 10	EGBGL002861	NRPS	mechanosensitive ion channel family protein
BGC 10	EGBGL002862	NRPS	hypothetical protein
BGC 10	EGBGL002863	NRPS	group 1 glycosyl transferase
BGC 10	EGBGL002864	NRPS	HlyC/CorC family transporter
BGC 10	EGBGL002865	NRPS	response regulator
BGC 11	EGBGL003044	NRPS-T1PKS hybrids	heme oxygenase	microsclerodermin	0.14
BGC 11	EGBGL003045	NRPS-T1PKS hybrids	LuxR family transcriptional regulator	microsclerodermin	0.14
BGC 11	EGBGL003046	NRPS-T1PKS hybrids	hypothetical protein	microsclerodermin	0.14
BGC 11	EGBGL003047	NRPS-T1PKS hybrids	alpha/beta superfamily hydrolase	microsclerodermin	0.14
BGC 11	EGBGL003048	NRPS-T1PKS hybrids	hypothetical protein	microsclerodermin	0.14
BGC 11	EGBGL003049	NRPS-T1PKS hybrids	non-ribosomal peptide synthase	microsclerodermin	0.14
BGC 11	EGBGL003050	NRPS-T1PKS hybrids	type I polyketide synthase	microsclerodermin	0.14
BGC 11	EGBGL003051	NRPS-T1PKS hybrids	hypothetical protein	microsclerodermin	0.14
BGC 11	EGBGL003052	NRPS-T1PKS hybrids	DUF885 domain-containing protein	microsclerodermin	0.14
BGC 11	EGBGL003053	NRPS-T1PKS hybrids	NYN domain-containing protein	microsclerodermin	0.14
BGC 11	EGBGL003054	NRPS-T1PKS hybrids	LysR family transcriptional regulator	microsclerodermin	0.14
BGC 11	EGBGL003055	NRPS-T1PKS hybrids	MBL fold hydrolase	microsclerodermin	0.14
BGC 12	EGBGL003332	NRPS	hypothetical protein
BGC 12	EGBGL003333	NRPS	iron-containing redox enzyme family protein
BGC 12	EGBGL003334	NRPS	DUF4440 domain-containing protein
BGC 12	EGBGL003335	NRPS	GNAT family N-acetyltransferase
BGC 12	EGBGL003336	NRPS	GNAT family N-acetyltransferase
BGC 12	EGBGL003337	NRPS	non-ribosomal peptide synthetase
BGC 12	EGBGL003338	NRPS	hypothetical protein
BGC 12	EGBGL003339	NRPS	hypothetical protein
BGC 12	EGBGL003340	NRPS	DUF4236 domain-containing protein
BGC 12	EGBGL003341	NRPS	serine/threonine protein kinase
BGC 12	EGBGL003342	NRPS	ABC transporter ATP-binding protein
BGC 13	EGBGL003757	NRPS-T1PKS hybrids	carbonic anhydrase	aristeromycin	0.06
BGC 13	EGBGL003758	NRPS-T1PKS hybrids	ATPase AAA	aristeromycin	0.06
BGC 13	EGBGL003759	NRPS-T1PKS hybrids	putative serine/threonine protein kinase	aristeromycin	0.06
BGC 13	EGBGL003760	NRPS-T1PKS hybrids	hypothetical protein	aristeromycin	0.06
BGC 13	EGBGL003761	NRPS-T1PKS hybrids	N-acetyltransferase	aristeromycin	0.06
BGC 13	EGBGL003762	NRPS-T1PKS hybrids	hybrid non-ribosomal peptide synthetase/type I polyketide synthase	aristeromycin	0.06
BGC 13	EGBGL003763	NRPS-T1PKS hybrids	N-acetyltransferase	aristeromycin	0.06
BGC 13	EGBGL003764	NRPS-T1PKS hybrids	oxidoreductase	aristeromycin	0.06
BGC 13	EGBGL003765	NRPS-T1PKS hybrids	GntR family transcriptional regulator	aristeromycin	0.06
BGC 13	EGBGL003766	NRPS-T1PKS hybrids	isopenicillin N synthase family oxygenase	aristeromycin	0.06
BGC 13	EGBGL003767	NRPS-T1PKS hybrids	hydroxymethylglutaryl-CoA synthase	aristeromycin	0.06
BGC 14	EGBGL003922	RiPPs	hypothetical protein
BGC 14	EGBGL003923	RiPPs	hypothetical protein
BGC 14	EGBGL003924	RiPPs	hypothetical protein
BGC 14	EGBGL003925	RiPPs	3-oxoacyl-ACP reductase
BGC 14	EGBGL003926	RiPPs	transcriptional regulator
BGC 14	EGBGL003927	RiPPs	DUF692 domain-containing protein
BGC 14	EGBGL003928	RiPPs	uridine kinase
BGC 14	EGBGL003929	RiPPs	alpha/beta fold family hydrolase
BGC 14	EGBGL003930	RiPPs	hypothetical protein
BGC 14	EGBGL003931	RiPPs	hypothetical protein
BGC 14	EGBGL003932	RiPPs	hypothetical protein
BGC 15	EGBGL004031	NRPS	serine/threonine protein kinase
BGC 15	EGBGL004032	NRPS	6-phosphofructokinase
BGC 15	EGBGL004033	NRPS	hypothetical protein
BGC 15	EGBGL004034	NRPS	CPBP family intramembrane metalloprotease domain-containing protein
BGC 15	EGBGL004035	NRPS	MBL fold metallo-hydrolase
BGC 15	EGBGL004036	NRPS	non-ribosomal peptide synthetase
BGC 15	EGBGL004037	NRPS	hypothetical protein
BGC 15	EGBGL004038	NRPS	serine protease
BGC 15	EGBGL004039	NRPS	hypothetical protein
BGC 15	EGBGL004040	NRPS	aldo/keto reductase
BGC 15	EGBGL004041	NRPS	endopeptidase La
BGC 16	EGBGL004123	RiPPs	MFS transporter
BGC 16	EGBGL004124	RiPPs	hypothetical protein
BGC 16	EGBGL004125	RiPPs	hypothetical protein
BGC 16	EGBGL004126	RiPPs	hypothetical protein
BGC 16	EGBGL004127	RiPPs	hypothetical protein
BGC 16	EGBGL004128	RiPPs	type 2 lantipeptide synthetase LanM
BGC 16	EGBGL004129	RiPPs	heavy metal transporter
BGC 16	EGBGL004130	RiPPs	sporulation-control protein
BGC 16	EGBGL004131	RiPPs	gfo/Idh/MocA family oxidoreductase
BGC 16	EGBGL004132	RiPPs	MarR family transcriptional regulator
BGC 16	EGBGL004133	RiPPs	PaaI family thioesterase
BGC 17	EGBGL004248	NRPS-T1PKS hybrids	hypothetical protein	myxoprincomide-c506	0.66
BGC 17	EGBGL004249	NRPS-T1PKS hybrids	tRNA (N6-isopentenyl adenosine(37)-C2)-methylthiotransferase MiaB	myxoprincomide-c506	0.66
BGC 17	EGBGL004250	NRPS-T1PKS hybrids	gamma carbonic anhydrase family protein	myxoprincomide-c506	0.66
BGC 17	EGBGL004251	NRPS-T1PKS hybrids	cyclic nucleotide-binding domain-containing protein	myxoprincomide-c506	0.66
BGC 17	EGBGL004252	NRPS-T1PKS hybrids	DedA family protein	myxoprincomide-c506	0.66
BGC 17	EGBGL004253	NRPS-T1PKS hybrids	hybrid non-ribosomal peptide synthetase/type I polyketide synthase	myxoprincomide-c506	0.66
BGC 17	EGBGL004254	NRPS-T1PKS hybrids	TIGR02266 family protein	myxoprincomide-c506	0.66
BGC 17	EGBGL004255	NRPS-T1PKS hybrids	IMP dehydrogenase	myxoprincomide-c506	0.66
BGC 17	EGBGL004256	NRPS-T1PKS hybrids	hypothetical protein	myxoprincomide-c506	0.66
BGC 17	EGBGL004257	NRPS-T1PKS hybrids	hypothetical protein	myxoprincomide-c506	0.66
BGC 17	EGBGL004258	NRPS-T1PKS hybrids	glutamine-hydrolyzing GMP synthase	myxoprincomide-c506	0.66
BGC 18	EGBGL004332	RiPPs	tRNA delta(2)-isopentenylpyrophosphate transferase
BGC 18	EGBGL004333	RiPPs	hypothetical protein
BGC 18	EGBGL004334	RiPPs	hypothetical protein
BGC 18	EGBGL004335	RiPPs	PQQ repeat-containing protein
BGC 18	EGBGL004336	RiPPs	hypothetical protein
BGC 18	EGBGL004337	RiPPs	PqqD family protein
BGC 18	EGBGL004338	RiPPs	peptidase S24
BGC 18	EGBGL004339	RiPPs	histidine--tRNA ligase
BGC 18	EGBGL004340	RiPPs	phosphatidylserine decarboxylase
BGC 18	EGBGL004341	RiPPs	hypothetical protein
BGC 18	EGBGL004342	RiPPs	metallophosphoesterase
BGC 19	EGBGL004426	NRPS-T1PKS hybrids	sigma-54-dependent Fis family transcriptional regulator	myxochelin A / myxochelin B	0.83
BGC 19	EGBGL004427	NRPS-T1PKS hybrids	SulP family inorganic anion transporter	myxochelin A / myxochelin B	0.83
BGC 19	EGBGL004428	NRPS-T1PKS hybrids	carbonic anhydrase	myxochelin A / myxochelin B	0.83
BGC 19	EGBGL004429	NRPS-T1PKS hybrids	peptidase M19	myxochelin A / myxochelin B	0.83
BGC 19	EGBGL004430	NRPS-T1PKS hybrids	hypothetical protein	myxochelin A / myxochelin B	0.83
BGC 19	EGBGL004431	NRPS-T1PKS hybrids	non-ribosomal peptide synthase	myxochelin A / myxochelin B	0.83
BGC 19	EGBGL004432	NRPS-T1PKS hybrids	type I polyketide synthase	myxochelin A / myxochelin B	0.83
BGC 19	EGBGL004433	NRPS-T1PKS hybrids	non-ribosomal peptide synthase	myxochelin A / myxochelin B	0.83
BGC 19	EGBGL004434	NRPS-T1PKS hybrids	zeaxanthin glucosyl transferase 2C	myxochelin A / myxochelin B	0.83
BGC 19	EGBGL004435	NRPS-T1PKS hybrids	GMC family oxidoreductase	myxochelin A / myxochelin B	0.83
BGC 19	EGBGL004436	NRPS-T1PKS hybrids	glycosyltransferase family 2 protein	myxochelin A / myxochelin B	0.83
BGC 19	EGBGL004437	NRPS-T1PKS hybrids	hypothetical protein	myxochelin A / myxochelin B	0.83
BGC 19	EGBGL004438	NRPS-T1PKS hybrids	ABC transporter ATP-binding protein	myxochelin A / myxochelin B	0.83
BGC 20	EGBGL004472	NRPS	cold-shock protein
BGC 20	EGBGL004473	NRPS	peptidyl-dipeptidase A
BGC 20	EGBGL004474	NRPS	UV DNA damage repair endonuclease UvsE
BGC 20	EGBGL004475	NRPS	hypothetical protein
BGC 20	EGBGL004476	NRPS	DUF3105 domain-containing protein
BGC 20	EGBGL004477	NRPS	non-ribosomal peptide synthetase
BGC 20	EGBGL004478	NRPS	hypothetical protein
BGC 20	EGBGL004479	NRPS	DUF1624 domain-containing protein
BGC 20	EGBGL004480	NRPS	VOC family protein
BGC 20	EGBGL004481	NRPS	VWA domain-containing protein
BGC 20	EGBGL004482	NRPS	hypothetical protein
BGC 21	EGBGL004496	RiPPs	GNAT family acetyltransferase
BGC 21	EGBGL004497	RiPPs	transcriptional regulator
BGC 21	EGBGL004498	RiPPs	30S ribosomal protein S1
BGC 21	EGBGL004499	RiPPs	integral membrane protein MviN
BGC 21	EGBGL004500	RiPPs	ferritin
BGC 21	EGBGL004501	RiPPs	bacteriocin family protein
BGC 21	EGBGL004502	RiPPs	sigma-54-dependent Fis family transcriptional regulator
BGC 21	EGBGL004503	RiPPs	M23 family peptidase
BGC 21	EGBGL004504	RiPPs	hypothetical protein
BGC 21	EGBGL004505	RiPPs	16S rRNA (cytidine(1402)-2'-O)-methyltransferase
BGC 21	EGBGL004506	RiPPs	YraN family protein
BGC 22	EGBGL004609	RiPPs	response regulator	ficellomycin	0.05
BGC 22	EGBGL004610	RiPPs	hypothetical protein	ficellomycin	0.05
BGC 22	EGBGL004611	RiPPs	alkaline phosphatase synthesis sensor protein	ficellomycin	0.05
BGC 22	EGBGL004612	RiPPs	catalase/peroxidase HPI	ficellomycin	0.05
BGC 22	EGBGL004613	RiPPs	Pseudomonalisin	ficellomycin	0.05
BGC 22	EGBGL004614	RiPPs	TOMM precursor leader peptide-binding protein	ficellomycin	0.05
BGC 22	EGBGL004615	RiPPs	radical SAM protein	ficellomycin	0.05
BGC 22	EGBGL004616	RiPPs	amidohydrolase	ficellomycin	0.05
BGC 22	EGBGL004617	RiPPs	SagB family peptide dehydrogenase	ficellomycin	0.05
BGC 22	EGBGL004618	RiPPs	BMA_0021/BMA_0022 family TOMM bacteriocin	ficellomycin	0.05
BGC 22	EGBGL004619	RiPPs	TOMM system kinase/cyclase fusion protein	ficellomycin	0.05
BGC 22	EGBGL004620	RiPPs	histidine kinase	ficellomycin	0.05
BGC 22	EGBGL004621	RiPPs	adenylyl-sulfate kinase	ficellomycin	0.05
BGC 22	EGBGL004622	RiPPs	sulfate adenylyltransferase	ficellomycin	0.05
BGC 22	EGBGL004623	RiPPs	thioesterase	ficellomycin	0.05
BGC 23	EGBGL004650	NRPS-T1PKS hybrids	2,3-diaminopropionate biosynthesis protein SbnA	nostopeptolide A2	0.37
BGC 23	EGBGL004651	NRPS-T1PKS hybrids	2,3-diaminopropionate biosynthesis protein SbnB	nostopeptolide A2	0.37
BGC 23	EGBGL004652	NRPS-T1PKS hybrids	hypothetical protein	nostopeptolide A2	0.37
BGC 23	EGBGL004653	NRPS-T1PKS hybrids	Gfo/Idh/MocA family oxidoreductase	nostopeptolide A2	0.37
BGC 23	EGBGL004654	NRPS-T1PKS hybrids	GMC family oxidoreductase	nostopeptolide A2	0.37
BGC 23	EGBGL004655	NRPS-T1PKS hybrids	non-ribosomal peptide synthetase	nostopeptolide A2	0.37
BGC 23	EGBGL004656	NRPS-T1PKS hybrids	type I polyketide synthase	nostopeptolide A2	0.37
BGC 23	EGBGL004657	NRPS-T1PKS hybrids	non-ribosomal peptide synthetase	nostopeptolide A2	0.37
BGC 23	EGBGL004658	NRPS-T1PKS hybrids	hypothetical protein	nostopeptolide A2	0.37
BGC 23	EGBGL004659	NRPS-T1PKS hybrids	glycosyltransferase	nostopeptolide A2	0.37
BGC 23	EGBGL004660	NRPS-T1PKS hybrids	hypothetical protein	nostopeptolide A2	0.37
BGC 23	EGBGL004661	NRPS-T1PKS hybrids	aspartyl/asparaginyl beta-hydroxylase domain-containing protein	nostopeptolide A2	0.37
BGC 23	EGBGL004662	NRPS-T1PKS hybrids	threonine synthase	nostopeptolide A2	0.37
BGC 24	EGBGL005428	Terpene	cupin domain-containing protein
BGC 24	EGBGL005429	Terpene	ribonuclease
BGC 24	EGBGL005430	Terpene	tRNA dihydrouridine(20/20a) synthase DusA
BGC 24	EGBGL005431	Terpene	hypothetical protein
BGC 24	EGBGL005432	Terpene	hypothetical protein
BGC 24	EGBGL005433	Terpene	squalene/phytoene synthase family protein
BGC 24	EGBGL005434	Terpene	peptidase C69
BGC 24	EGBGL005435	Terpene	hypothetical protein
BGC 24	EGBGL005436	Terpene	acetate--CoA ligase
BGC 24	EGBGL005437	Terpene	hypothetical protein
BGC 24	EGBGL005438	Terpene	NUDIX hydrolase
BGC 25	EGBGL005584	Other	dicarboxylate/amino acid:cation symporter
BGC 25	EGBGL005585	Other	hypothetical protein
BGC 25	EGBGL005586	Other	modification methylase
BGC 25	EGBGL005587	Other	DUF2381 domain-containing protein
BGC 25	EGBGL005588	Other	serine/threonine protein kinase
BGC 25	EGBGL005589	Other	hypothetical protein
BGC 25	EGBGL005590	Other	fatty acid-binding protein
BGC 25	EGBGL005591	Other	peroxiredoxin
BGC 25	EGBGL005592	Other	ECF subfamily RNA polymerase sigma factor
BGC 25	EGBGL005593	Other	hypothetical protein
BGC 25	EGBGL005594	Other	hypothetical protein
BGC 25	EGBGL005595	Other	DUF4136 domain-containing protein
BGC 26	EGBGL005610	NRPS-T1PKS hybrids	ABC transporter ATP-binding protein	microsclerodermin	0.21
BGC 26	EGBGL005611	NRPS-T1PKS hybrids	hypothetical protein	microsclerodermin	0.21
BGC 26	EGBGL005612	NRPS-T1PKS hybrids	glutathione S-transferase	microsclerodermin	0.21
BGC 26	EGBGL005613	NRPS-T1PKS hybrids	hypothetical protein	microsclerodermin	0.21
BGC 26	EGBGL005614	NRPS-T1PKS hybrids	LLM class flavin-dependent oxidoreductase	microsclerodermin	0.21
BGC 26	EGBGL005615	NRPS-T1PKS hybrids	non-ribosomal peptide synthase	microsclerodermin	0.21
BGC 26	EGBGL005616	NRPS-T1PKS hybrids	polyketide synthase	microsclerodermin	0.21
BGC 26	EGBGL005617	NRPS-T1PKS hybrids	polyketide synthase	microsclerodermin	0.21
BGC 26	EGBGL005618	NRPS-T1PKS hybrids	glycosyltransferase family 1 protein	microsclerodermin	0.21
BGC 26	EGBGL005619	NRPS-T1PKS hybrids	thioesterase	microsclerodermin	0.21
BGC 26	EGBGL005620	NRPS-T1PKS hybrids	hypothetical protein	microsclerodermin	0.21
BGC 26	EGBGL005621	NRPS-T1PKS hybrids	cupin-like domain-containing protein	microsclerodermin	0.21
BGC 26	EGBGL005622	NRPS-T1PKS hybrids	DUF2029 domain-containing protein	microsclerodermin	0.21
BGC 27	EGBGL005657	NRPS-T1PKS hybrids	metallo-mystery pair system four-Cys motif protein	nostopeptolide A2	0.5
BGC 27	EGBGL005658	NRPS-T1PKS hybrids	di-heme enzyme	nostopeptolide A2	0.5
BGC 27	EGBGL005659	NRPS-T1PKS hybrids	hypothetical protein	nostopeptolide A2	0.5
BGC 27	EGBGL005660	NRPS-T1PKS hybrids	DUF1775 domain-containing protein	nostopeptolide A2	0.5
BGC 27	EGBGL005661	NRPS-T1PKS hybrids	PE_PGRS family protein	nostopeptolide A2	0.5
BGC 27	EGBGL005662	NRPS-T1PKS hybrids	non-ribosomal peptide synthetase	nostopeptolide A2	0.5
BGC 27	EGBGL005663	NRPS-T1PKS hybrids	polyketide synthase	nostopeptolide A2	0.5
BGC 27	EGBGL005664	NRPS-T1PKS hybrids	type I polyketide synthase	nostopeptolide A2	0.5
BGC 27	EGBGL005665	NRPS-T1PKS hybrids	non-ribosomal peptide synthetase	nostopeptolide A2	0.5
BGC 27	EGBGL005666	NRPS-T1PKS hybrids	type I polyketide synthase	nostopeptolide A2	0.5
BGC 27	EGBGL005667	NRPS-T1PKS hybrids	MFS transporter	nostopeptolide A2	0.5
BGC 27	EGBGL005668	NRPS-T1PKS hybrids	penicillin acylase family protein	nostopeptolide A2	0.5
BGC 27	EGBGL005669	NRPS-T1PKS hybrids	Crp/Fnr family transcriptional regulator	nostopeptolide A2	0.5
BGC 27	EGBGL005670	NRPS-T1PKS hybrids	cyclase	nostopeptolide A2	0.5
BGC 27	EGBGL005671	NRPS-T1PKS hybrids	protein kinase	nostopeptolide A2	0.5
BGC 28	EGBGL005761	Other	serine/threonine protein kinase	APE Vf	0.4
BGC 28	EGBGL005762	Other	MFS transporter	APE Vf	0.4
BGC 28	EGBGL005763	Other	circadian clock protein KaiC	APE Vf	0.4
BGC 28	EGBGL005764	Other	hybrid sensor histidine kinase/response regulator	APE Vf	0.4
BGC 28	EGBGL005765	Other	MFS transporter	APE Vf	0.4
BGC 28	EGBGL005766	Other	non-ribosomal peptide synthetase	APE Vf	0.4
BGC 28	EGBGL005767	Other	DUF466 domain-containing protein	APE Vf	0.4
BGC 28	EGBGL005768	Other	carbon starvation protein A	APE Vf	0.4
BGC 28	EGBGL005769	Other	S41 family peptidase	APE Vf	0.4
BGC 28	EGBGL005770	Other	NAD(P)/FAD-dependent oxidoreductase	APE Vf	0.4
BGC 28	EGBGL005771	Other	N-acetyltransferase	APE Vf	0.4
BGC 29	EGBGL005881	RiPPs	lantibiotic ABC transporter permease
BGC 29	EGBGL005882	RiPPs	hemolysin D
BGC 29	EGBGL005883	RiPPs	RND efflux membrane fusion protein
BGC 29	EGBGL005884	RiPPs	hypothetical protein
BGC 29	EGBGL005885	RiPPs	hypothetical protein
BGC 29	EGBGL005886	RiPPs	type 2 lantipeptide synthetase LanM
BGC 29	EGBGL005887	RiPPs	hypothetical protein
BGC 29	EGBGL005888	RiPPs	hypothetical protein
BGC 29	EGBGL005889	RiPPs	FAD-dependent oxidoreductase
BGC 29	EGBGL005890	RiPPs	hypothetical protein
BGC 29	EGBGL005891	RiPPs	DUF2092 domain-containing protein
BGC 30	EGBGL005913	NRPS	NAD(P)-dependent alcohol dehydrogenase
BGC 30	EGBGL005914	NRPS	insulinase family protein
BGC 30	EGBGL005915	NRPS	insulinase family protein
BGC 30	EGBGL005916	NRPS	cell envelope biogenesis protein OmpA
BGC 30	EGBGL005917	NRPS	hypothetical protein
BGC 30	EGBGL005918	NRPS	non-ribosomal peptide synthetase
BGC 30	EGBGL005919	NRPS	hypothetical protein
BGC 30	EGBGL005920	NRPS	hypothetical protein
BGC 30	EGBGL005921	NRPS	LysR family transcriptional regulator
BGC 30	EGBGL005922	NRPS	thioredoxin
BGC 30	EGBGL005923	NRPS	GNAT family N-acetyltransferase
BGC 31	EGBGL006432	Other	phosphoenolpyruvate synthase
BGC 31	EGBGL006433	Other	NAD(P)-dependent oxidoreductase
BGC 31	EGBGL006434	Other	isoprenylcysteine carboxylmethyltransferase family protein
BGC 31	EGBGL006435	Other	hypothetical protein
BGC 31	EGBGL006436	Other	HYR domain-containing protein
BGC 31	EGBGL006437	Other	DUF350 domain-containing protein
BGC 31	EGBGL006438	Other	hypothetical protein
BGC 32	EGBGL006558	NRPS	DUF418 domain-containing protein	myxochromide D	0.1
BGC 32	EGBGL006559	NRPS	DUF418 domain-containing protein	myxochromide D	0.1
BGC 32	EGBGL006560	NRPS	peptidase	myxochromide D	0.1
BGC 32	EGBGL006561	NRPS	NADPH:quinone oxidoreductase	myxochromide D	0.1
BGC 32	EGBGL006562	NRPS	hypothetical protein	myxochromide D	0.1
BGC 32	EGBGL006563	NRPS	amino acid adenylation domain-containing protein	myxochromide D	0.1
BGC 32	EGBGL006564	NRPS	endonuclease	myxochromide D	0.1
BGC 32	EGBGL006565	NRPS	XdhC/CoxI family protein	myxochromide D	0.1
BGC 32	EGBGL006566	NRPS	nucleotidyltransferase family protein	myxochromide D	0.1
BGC 32	EGBGL006567	NRPS	ribose-5-phosphate isomerase RpiA	myxochromide D	0.1
BGC 32	EGBGL006568	NRPS	AI-2E family transporter	myxochromide D	0.1
BGC 33	EGBGL006603	Other	hypothetical protein	lysobactin	0.05
BGC 33	EGBGL006604	Other	GFA family protein	lysobactin	0.05
BGC 33	EGBGL006605	Other	TetR family transcriptional regulator	lysobactin	0.05
BGC 33	EGBGL006606	Other	short-chain dehydrogenase/reductase	lysobactin	0.05
BGC 33	EGBGL006607	Other	AraC family transcriptional regulator	lysobactin	0.05
BGC 33	EGBGL006608	Other	phenazine biosynthesis protein	lysobactin	0.05
BGC 33	EGBGL006609	Other	oxidoreductase	lysobactin	0.05
BGC 33	EGBGL006610	Other	hypothetical protein	lysobactin	0.05
BGC 33	EGBGL006611	Other	multidrug transporter subunit MdtA	lysobactin	0.05
BGC 33	EGBGL006612	Other	hypothetical protein	lysobactin	0.05
BGC 33	EGBGL006613	Other	multidrug transporter subunit MdtC	lysobactin	0.05
BGC 34	EGBGL007082	PKSother	ATP-grasp domain-containing protein	alkylpyrone-407 / alkylpyrone-393	0.45
BGC 34	EGBGL007083	PKSother	NAD(P)/FAD-dependent oxidoreductase	alkylpyrone-407 / alkylpyrone-393	0.45
BGC 34	EGBGL007084	PKSother	AMP-binding protein	alkylpyrone-407 / alkylpyrone-393	0.45
BGC 34	EGBGL007085	PKSother	acyl carrier protein	alkylpyrone-407 / alkylpyrone-393	0.45
BGC 34	EGBGL007086	PKSother	isoprenylcysteine carboxyl methyltransferase	alkylpyrone-407 / alkylpyrone-393	0.45
BGC 34	EGBGL007087	PKSother	type III polyketide synthase	alkylpyrone-407 / alkylpyrone-393	0.45
BGC 34	EGBGL007088	PKSother	hypothetical protein	alkylpyrone-407 / alkylpyrone-393	0.45
BGC 34	EGBGL007089	PKSother	oxidoreductase	alkylpyrone-407 / alkylpyrone-393	0.45
BGC 34	EGBGL007090	PKSother	LysR family transcriptional regulator	alkylpyrone-407 / alkylpyrone-393	0.45
BGC 34	EGBGL007091	PKSother	FAD-binding monooxygenase	alkylpyrone-407 / alkylpyrone-393	0.45
BGC 34	EGBGL007092	PKSother	hypothetical protein	alkylpyrone-407 / alkylpyrone-393	0.45
BGC 35	EGBGL007229	Terpene	hypothetical protein	geosmin	1
BGC 35	EGBGL007230	Terpene	hypothetical protein	geosmin	1
BGC 35	EGBGL007231	Terpene	putative lipoprotein	geosmin	1
BGC 35	EGBGL007232	Terpene	cyclic nucleotide-binding domain-containing protein	geosmin	1
BGC 35	EGBGL007233	Terpene	Crp/Fnr family transcriptional regulator	geosmin	1
BGC 35	EGBGL007234	Terpene	Geosmin synthase	geosmin	1
BGC 35	EGBGL007235	Terpene	hypothetical protein	geosmin	1
BGC 35	EGBGL007236	Terpene	succinyl-diaminopimelate desuccinylase	geosmin	1
BGC 35	EGBGL007237	Terpene	transcriptional regulator	geosmin	1
BGC 35	EGBGL007238	Terpene	2,3,4,5-tetrahydropyridine-2,6-dicarboxylate N-succinyltransferase	geosmin	1
BGC 35	EGBGL007239	Terpene	hypothetical protein	geosmin	1
